# Supplementary material for: Colocalisation of lanthipeptide production with genetic exchange and defence systems across prokaryote genomes
Source: BMC Genomics. 2025 Dec 18;26:1108. doi: 10.1186/s12864-025-12219-z (PMC12715929; doi:10.1186/s12864-025-12219-z)
Supplement: Supplementary file 2 — Supplementary Material 2. [file 12864_2025_12219_MOESM2_ESM.xlsx]

## Sheet: Description_of_sheets
Table	Description
S1	Supplementary Table S1. Result of emperical p-value calculation comparing a randomised set of Pfams vs the 40kb region. Corrected by Benjamini-Hochberg (BH) method
S2	Supplementary Table S2. Result of Fisher's exact test comparing the set of Pfams in the 40kb region of Pfk vs 40kb region of BGCs
S3	Supplementary Table S3. Plasmid sequences predicted by Platon v1.7
S4	Supplementary Table S4. Counts of regions per genus that contain a Recombinase within 20kb of the LanM gene
S5	Supplementary Table S5. Counts of Pfams associated with defence against exogenous DNA stratified by genus
S6	Supplementary Table S6. Defence systems predicted by DefenseFinder per contig
S7	Supplementary Table S7. Protein accessions of GNAT Acetyltransferases
S8	Supplementary Table S8. Predicted functions of GNAT Acetyltransferases
S9	Supplementary Table S9. Distance of LanM CDS to defence CDS
S10	Supplementary Table S10. Genomic Islands precigrd by IslandPath v1.0.6
S11	Supplementary Table S11. Pfam counts (1_per_gene) in the BGC dataset
S12	Supplementary Table S12. Result of emperical p-value calculation comparing 1 Pfam per species. Corrected by Benjamini-Hochberg (BH) method
S13	Supplementary Table S13. Accessions used as negative control and their taxonomy

## Sheet: S1_enrichment_vs_chance
pfam	genes_in_lanthipeptide	p_empirical	corrcted_p_value	significant	expected	odds_ratio	clan	clan_name	desc_pfam	name
PF00005	3604	9.999e-05	0.00123485	TRUE	13.3774	269.41	CL0023	P-loop_NTPase	ABC_tran	ABC transporter
PF05147	2572	9.999e-05	0.00123485	TRUE	13.3946	192.018	CL0059	6_Hairpin	LANC_like	Lanthionine synthetase C-like protein
PF13575	2493	9.999e-05	0.00123485	TRUE	13.4053	185.971	CL0016	PKinase	DUF4135	Domain of unknown function (DUF4135)
PF02463	2258	9.999e-05	0.00123485	TRUE	13.3934	168.59	CL0023	P-loop_NTPase	SMC_N	RecF/RecN/SMC N terminal domain
PF13304	2068	9.999e-05	0.00123485	TRUE	13.4011	154.316	CL0023	P-loop_NTPase	AAA_21	AAA domain, putative AbiEii toxin, Type IV TA system
PF00664	1690	9.999e-05	0.00123485	TRUE	13.4342	125.798	CL0241	ABC_membrane	ABC_membrane	ABC transporter transmembrane region
PF03412	1420	9.999e-05	0.00123485	TRUE	13.363	106.264	CL0125	Peptidase_CA	Peptidase_C39	Peptidase C39 family
PF01381	1055	9.999e-05	0.00123485	TRUE	13.5066	78.11	CL0123	HTH	HTH_3	Helix-turn-helix
PF12730	915	9.999e-05	0.00123485	TRUE	13.4058	68.254	CL0181	ABC-2	ABC2_membrane_4	ABC-2 family transporter protein
PF12844	903	9.999e-05	0.00123485	TRUE	13.482	66.9782	CL0123	HTH	HTH_19	Helix-turn-helix domain
PF00072	884	9.999e-05	0.00123485	TRUE	13.3329	66.3022	CL0304	CheY	Response_reg	Response regulator receiver domain
PF13560	797	9.999e-05	0.00123485	TRUE	13.3411	59.7402	CL0123	HTH	HTH_31	Helix-turn-helix domain
PF13555	716	9.999e-05	0.00123485	TRUE	13.412	53.385	CL0023	P-loop_NTPase	AAA_29	P-loop containing region of AAA domain
PF16934	700	9.999e-05	0.00123485	TRUE	13.417	52.1726			Mersacidin	Two-component Enterococcus faecalis cytolysin (EFC)
PF00196	638	9.999e-05	0.00123485	TRUE	13.4154	47.5573	CL0123	HTH	GerE	Bacterial regulatory proteins, luxR family
PF02518	580	9.999e-05	0.00123485	TRUE	13.4095	43.2529	CL0025	His_Kinase_A	HATPase_c	Histidine kinase-, DNA gyrase B-, and HSP90-like ATPase
PF14867	548	9.999e-05	0.00123485	TRUE	13.4327	40.796			Lantibiotic_a	Lantibiotic alpha
PF07690	541	9.999e-05	0.00123485	TRUE	13.3797	40.4344	CL0015	MFS	MFS_1	Major Facilitator Superfamily
PF04604	490	9.999e-05	0.00123485	TRUE	13.4663	36.3871	CL0400	GG-leader	L_biotic_typeA	Type-A lantibiotic
PF13476	476	9.999e-05	0.00123485	TRUE	13.4477	35.3964	CL0023	P-loop_NTPase	AAA_23	AAA domain
PF08281	463	9.999e-05	0.00123485	TRUE	13.4712	34.3696	CL0123	HTH	Sigma70_r4_2	Sigma-70, region 4
PF13191	448	9.999e-05	0.00123485	TRUE	13.408	33.4129	CL0023	P-loop_NTPase	AAA_16	AAA ATPase domain
PF00486	427	9.999e-05	0.00123485	TRUE	13.4128	31.8353	CL0123	HTH	Trans_reg_C	Transcriptional regulatory protein, C terminal
PF12679	419	9.999e-05	0.00123485	TRUE	13.3525	31.3799	CL0181	ABC-2	ABC2_membrane_2	ABC-2 family transporter protein
PF00528	419	9.999e-05	0.00123485	TRUE	13.4193	31.2237	CL0404	BPD_transp_1	BPD_transp_1	Binding-protein-dependent transport system inner membrane component
PF13401	389	9.999e-05	0.00123485	TRUE	13.4674	28.8846	CL0023	P-loop_NTPase	AAA_22	AAA domain
PF12385	383	9.999e-05	0.00123485	TRUE	13.4276	28.5233	CL0125	Peptidase_CA	Peptidase_C70	Papain-like cysteine protease AvrRpt2
PF00082	362	9.999e-05	0.00123485	TRUE	13.3734	27.0687			Peptidase_S8	Subtilase family
PF13175	358	9.999e-05	0.00123485	TRUE	13.4234	26.6698	CL0023	P-loop_NTPase	AAA_15	AAA ATPase domain
PF00512	345	9.999e-05	0.00123485	TRUE	13.4167	25.7142	CL0025	His_Kinase_A	HisKA	His Kinase A (phospho-acceptor) domain
PF13443	338	9.999e-05	0.00123485	TRUE	13.4004	25.2231	CL0123	HTH	HTH_26	Cro/C1-type HTH DNA-binding domain
PF13384	320	9.999e-05	0.00123485	TRUE	13.4035	23.8744	CL0123	HTH	HTH_23	Homeodomain-like domain
PF04545	315	9.999e-05	0.00123485	TRUE	13.3503	23.595	CL0123	HTH	Sigma70_r4	Sigma-70, region 4
PF08279	275	9.999e-05	0.00123485	TRUE	13.4014	20.5202	CL0123	HTH	HTH_11	HTH domain
PF00583	271	9.999e-05	0.00123485	TRUE	13.4254	20.1856	CL0257	Acetyltrans	Acetyltransf_1	Acetyltransferase (GNAT) family
PF02687	255	9.999e-05	0.00123485	TRUE	13.3885	19.0462	CL0404	BPD_transp_1	FtsX	FtsX-like permease family
PF00392	250	9.999e-05	0.00123485	TRUE	13.3426	18.737	CL0123	HTH	GntR	Bacterial regulatory proteins, gntR family
PF12802	247	9.999e-05	0.00123485	TRUE	13.3534	18.4972	CL0123	HTH	MarR_2	MarR family
PF03193	248	9.999e-05	0.00123485	TRUE	13.4731	18.407	CL0023	P-loop_NTPase	RsgA_GTPase	RsgA GTPase
PF09818	246	9.999e-05	0.00123485	TRUE	13.4008	18.3571	CL0023	P-loop_NTPase	ABC_ATPase	Predicted ATPase of the ABC class
PF12146	241	9.999e-05	0.00123485	TRUE	13.4257	17.9506	CL0028	AB_hydrolase	Hydrolase_4	Serine aminopeptidase, S33
PF13412	235	9.999e-05	0.00123485	TRUE	13.3844	17.5578	CL0123	HTH	HTH_24	Winged helix-turn-helix DNA-binding
PF00561	235	9.999e-05	0.00123485	TRUE	13.4711	17.4448	CL0028	AB_hydrolase	Abhydrolase_1	alpha/beta hydrolase fold
PF13649	234	9.999e-05	0.00123485	TRUE	13.4474	17.4011	CL0063	NADP_Rossmann	Methyltransf_25	Methyltransferase domain
PF00083	233	9.999e-05	0.00123485	TRUE	13.4798	17.2851	CL0015	MFS	Sugar_tr	Sugar (and other) transporter
PF00239	229	9.999e-05	0.00123485	TRUE	13.4014	17.0878			Resolvase	Resolvase, N terminal domain
PF13604	224	9.999e-05	0.00123485	TRUE	13.4752	16.6231	CL0023	P-loop_NTPase	AAA_30	AAA domain
PF00501	221	9.999e-05	0.00123485	TRUE	13.3986	16.4943	CL0378	ANL	AMP-binding	AMP-binding enzyme
PF07719	220	9.999e-05	0.00123485	TRUE	13.3898	16.4304	CL0020	TPR	TPR_2	Tetratricopeptide repeat
PF07992	216	9.999e-05	0.00123485	TRUE	13.4093	16.1082	CL0063	NADP_Rossmann	Pyr_redox_2	Pyridine nucleotide-disulphide oxidoreductase
PF00440	215	9.999e-05	0.00123485	TRUE	13.3551	16.0987	CL0123	HTH	TetR_N	Bacterial regulatory proteins, tetR family
PF13673	216	9.999e-05	0.00123485	TRUE	13.4221	16.0929	CL0257	Acetyltrans	Acetyltransf_10	Acetyltransferase (GNAT) domain
PF12697	216	9.999e-05	0.00123485	TRUE	13.4367	16.0754	CL0028	AB_hydrolase	Abhydrolase_6	Alpha/beta hydrolase family
PF13424	214	9.999e-05	0.00123485	TRUE	13.3732	16.0022	CL0020	TPR	TPR_12	Tetratricopeptide repeat
PF00589	213	9.999e-05	0.00123485	TRUE	13.3638	15.9386	CL0382	DNA-mend	Phage_integrase	Phage integrase family
PF13508	212	9.999e-05	0.00123485	TRUE	13.3907	15.8319	CL0257	Acetyltrans	Acetyltransf_7	Acetyltransferase (GNAT) domain
PF12698	199	9.999e-05	0.00123485	TRUE	13.4059	14.8442	CL0181	ABC-2	ABC2_membrane_3	ABC-2 family transporter protein
PF01266	193	9.999e-05	0.00123485	TRUE	13.4105	14.3917	CL0063	NADP_Rossmann	DAO	FAD dependent oxidoreductase
PF13732	193	9.999e-05	0.00123485	TRUE	13.4407	14.3594			DUF4162	Domain of unknown function (DUF4162)
PF13377	191	9.999e-05	0.00123485	TRUE	13.3424	14.3153	CL0144	Periplas_BP	Peripla_BP_3	Periplasmic binding protein-like domain
PF13193	191	9.999e-05	0.00123485	TRUE	13.3661	14.2899	CL0531	AMP-binding_C	AMP-binding_C	AMP-binding enzyme C-terminal domain
PF01656	186	9.999e-05	0.00123485	TRUE	13.3749	13.9066	CL0023	P-loop_NTPase	CbiA	CobQ/CobB/MinD/ParA nucleotide binding domain
PF08241	185	9.999e-05	0.00123485	TRUE	13.3764	13.8303	CL0063	NADP_Rossmann	Methyltransf_11	Methyltransferase domain
PF00532	184	9.999e-05	0.00123485	TRUE	13.4596	13.6705	CL0144	Periplas_BP	Peripla_BP_1	Periplasmic binding proteins and sugar binding domain of LacI family
PF03358	179	9.999e-05	0.00123485	TRUE	13.4324	13.326	CL0042	Flavoprotein	FMN_red	NADPH-dependent FMN reductase
PF01047	177	9.999e-05	0.00123485	TRUE	13.372	13.2366	CL0123	HTH	MarR	MarR family
PF00702	176	9.999e-05	0.00123485	TRUE	13.3892	13.1449	CL0137	HAD	Hydrolase	haloacid dehalogenase-like hydrolase
PF13847	173	9.999e-05	0.00123485	TRUE	13.4013	12.9092	CL0063	NADP_Rossmann	Methyltransf_31	Methyltransferase domain
PF00550	170	9.999e-05	0.00123485	TRUE	13.3413	12.7424	CL0314	PP-binding	PP-binding	Phosphopantetheine attachment site
PF02525	168	9.999e-05	0.00123485	TRUE	13.3878	12.5487	CL0042	Flavoprotein	Flavodoxin_2	Flavodoxin-like fold
PF00515	165	9.999e-05	0.00123485	TRUE	13.4263	12.2893	CL0020	TPR	TPR_1	Tetratricopeptide repeat
PF08282	163	9.999e-05	0.00123485	TRUE	13.412	12.1533	CL0137	HAD	Hydrolase_3	haloacid dehalogenase-like hydrolase
PF07730	158	9.999e-05	0.00123485	TRUE	13.3861	11.8033	CL0025	His_Kinase_A	HisKA_3	Histidine kinase
PF13411	154	9.999e-05	0.00123485	TRUE	13.3841	11.5062	CL0123	HTH	MerR_1	MerR HTH family regulatory protein
PF00665	152	9.999e-05	0.00123485	TRUE	13.4012	11.3423	CL0219	RNase_H	rve	Integrase core domain
PF00155	152	0.0001	0.00123485	TRUE	13.4509	11.3003	CL0061	PLP_aminotran	Aminotran_1_2	Aminotransferase class I and II
PF00668	151	9.999e-05	0.00123485	TRUE	13.4188	11.2529	CL0149	CoA-acyltrans	Condensation	Condensation domain
PF01926	149	9.999e-05	0.00123485	TRUE	13.3352	11.1734	CL0023	P-loop_NTPase	MMR_HSR1	50S ribosome-binding GTPase
PF00975	149	9.999e-05	0.00123485	TRUE	13.4039	11.1162	CL0028	AB_hydrolase	Thioesterase	Thioesterase domain
PF14501	145	9.999e-05	0.00123485	TRUE	13.3689	10.8461	CL0025	His_Kinase_A	HATPase_c_5	GHKL domain
PF13302	145	9.999e-05	0.00123485	TRUE	13.3939	10.8258	CL0257	Acetyltrans	Acetyltransf_3	Acetyltransferase (GNAT) domain
PF08242	144	9.999e-05	0.00123485	TRUE	13.4234	10.7275	CL0063	NADP_Rossmann	Methyltransf_12	Methyltransferase domain
PF00356	143	9.999e-05	0.00123485	TRUE	13.4248	10.6519	CL0123	HTH	LacI	Bacterial regulatory proteins, lacI family
PF13407	142	9.999e-05	0.00123485	TRUE	13.3542	10.6334	CL0144	Periplas_BP	Peripla_BP_4	Periplasmic binding protein domain
PF03704	141	9.999e-05	0.00123485	TRUE	13.4023	10.5206	CL0020	TPR	BTAD	Bacterial transcriptional activator domain
PF13489	140	9.999e-05	0.00123485	TRUE	13.3639	10.476	CL0063	NADP_Rossmann	Methyltransf_23	Methyltransferase domain
PF01488	140	9.999e-05	0.00123485	TRUE	13.3843	10.46	CL0063	NADP_Rossmann	Shikimate_DH	Shikimate / quinate 5-dehydrogenase
PF00296	139	9.999e-05	0.00123485	TRUE	13.3575	10.4061			Bac_luciferase	Luciferase-like monooxygenase
PF00106	138	9.999e-05	0.00123485	TRUE	13.3714	10.3205	CL0063	NADP_Rossmann	adh_short	short chain dehydrogenase
PF04055	137	9.999e-05	0.00123485	TRUE	13.4624	10.1765	CL0036	TIM_barrel	Radical_SAM	Radical SAM superfamily
PF04851	136	9.999e-05	0.00123485	TRUE	13.3719	10.1706	CL0023	P-loop_NTPase	ResIII	Type III restriction enzyme, res subunit
PF12833	135	9.999e-05	0.00123485	TRUE	13.3785	10.0908	CL0123	HTH	HTH_18	Helix-turn-helix domain
PF00165	135	9.999e-05	0.00123485	TRUE	13.386	10.0852	CL0123	HTH	HTH_AraC	Bacterial regulatory helix-turn-helix proteins, AraC family
PF13561	135	9.999e-05	0.00123485	TRUE	13.4133	10.0646	CL0063	NADP_Rossmann	adh_short_C2	Enoyl-(Acyl carrier protein) reductase
PF00890	135	9.999e-05	0.00123485	TRUE	13.485	10.0111	CL0063	NADP_Rossmann	FAD_binding_2	FAD binding domain
PF13671	133	9.999e-05	0.00123485	TRUE	13.3971	9.92752	CL0023	P-loop_NTPase	AAA_33	AAA domain
PF00294	126	9.999e-05	0.00123485	TRUE	13.3738	9.42141	CL0118	Ribokinase	PfkB	pfkB family carbohydrate kinase
PF06414	126	9.999e-05	0.00123485	TRUE	13.4402	9.37486	CL0023	P-loop_NTPase	Zeta_toxin	Zeta toxin
PF08659	126	9.999e-05	0.00123485	TRUE	13.4717	9.35294	CL0063	NADP_Rossmann	KR	KR domain
PF04397	124	9.999e-05	0.00123485	TRUE	13.3192	9.30987	CL0049	Tudor	LytTR	LytTr DNA-binding domain
PF13463	124	9.999e-05	0.00123485	TRUE	13.4237	9.23739	CL0123	HTH	HTH_27	Winged helix DNA-binding domain
PF00004	123	9.999e-05	0.00123485	TRUE	13.3984	9.1802	CL0023	P-loop_NTPase	AAA	ATPase family associated with various cellular activities (AAA)
PF13347	123	9.999e-05	0.00123485	TRUE	13.4301	9.15853	CL0015	MFS	MFS_2	MFS/sugar transport protein
PF04542	121	9.999e-05	0.00123485	TRUE	13.3888	9.0374	CL0123	HTH	Sigma70_r2	Sigma-70 region 2
PF13419	120	0.0001	0.00123485	TRUE	13.4023	8.95366	CL0137	HAD	HAD_2	Haloacid dehalogenase-like hydrolase
PF02826	120	9.999e-05	0.00123485	TRUE	13.4101	8.94848	CL0063	NADP_Rossmann	2-Hacid_dh_C	D-isomer specific 2-hydroxyacid dehydrogenase, NAD binding domain
PF01510	120	9.999e-05	0.00123485	TRUE	13.4394	8.92897			Amidase_2	N-acetylmuramoyl-L-alanine amidase
PF13581	119	9.999e-05	0.00123485	TRUE	13.4069	8.87603	CL0025	His_Kinase_A	HATPase_c_2	Histidine kinase-like ATPase domain
PF01032	119	9.999e-05	0.00123485	TRUE	13.4737	8.83202	CL0142	Membrane_trans	FecCD	FecCD transport family
PF01370	117	9.999e-05	0.00123485	TRUE	13.3975	8.73297	CL0063	NADP_Rossmann	Epimerase	NAD dependent epimerase/dehydratase family
PF13346	117	9.999e-05	0.00123485	TRUE	13.42	8.71833	CL0181	ABC-2	ABC2_membrane_5	ABC-2 family transporter protein
PF00270	116	0.0001	0.00123485	TRUE	13.407	8.65217	CL0023	P-loop_NTPase	DEAD	DEAD/DEAH box helicase
PF13437	115	9.999e-05	0.00123485	TRUE	13.391	8.58786	CL0105	Hybrid	HlyD_3	HlyD family secretion protein
PF11083	114	9.999e-05	0.00123485	TRUE	13.4021	8.50613			Streptin-Immun	Lantibiotic streptin immunity protein
PF01061	114	9.999e-05	0.00123485	TRUE	13.4071	8.50296	CL0181	ABC-2	ABC2_membrane	ABC-2 type transporter
PF05116	113	9.999e-05	0.00123485	TRUE	13.3542	8.46176	CL0137	HAD	S6PP	Sucrose-6F-phosphate phosphohydrolase
PF01420	113	9.999e-05	0.00123485	TRUE	13.3883	8.44021	CL0477	TRD	Methylase_S	Type I restriction modification DNA specificity domain
PF13589	113	9.999e-05	0.00123485	TRUE	13.4311	8.41331	CL0025	His_Kinase_A	HATPase_c_3	Histidine kinase-, DNA gyrase B-, and HSP90-like ATPase
PF00126	111	9.999e-05	0.00123485	TRUE	13.3915	8.28884	CL0123	HTH	HTH_1	Bacterial regulatory helix-turn-helix protein, lysR family
PF00248	111	9.999e-05	0.00123485	TRUE	13.4212	8.2705			Aldo_ket_red	Aldo/keto reductase family
PF00291	110	9.999e-05	0.00123485	TRUE	13.3727	8.22571	CL0063	NADP_Rossmann	PALP	Pyridoxal-phosphate dependent enzyme
PF13936	109	9.999e-05	0.00123485	TRUE	13.4074	8.12984	CL0123	HTH	HTH_38	Helix-turn-helix domain
PF00672	108	9.999e-05	0.00123485	TRUE	13.3953	8.06253	CL0681	HAMP	HAMP	HAMP domain
PF19740	108	9.999e-05	0.00123485	TRUE	13.4022	8.05838			DUF6229	Family of unknown function (DUF6229)
PF13614	108	9.999e-05	0.00123485	TRUE	13.4173	8.04931	CL0023	P-loop_NTPase	AAA_31	AAA domain
PF08543	108	9.999e-05	0.00123485	TRUE	13.4333	8.03972	CL0118	Ribokinase	Phos_pyr_kin	Phosphomethylpyrimidine kinase
PF03466	107	0.0001	0.00123485	TRUE	13.3663	8.00519	CL0177	PBP	LysR_substrate	LysR substrate binding domain
PF01547	107	9.999e-05	0.00123485	TRUE	13.3698	8.00311	CL0177	PBP	SBP_bac_1	Bacterial extracellular solute-binding protein
PF07883	106	9.999e-05	0.00123485	TRUE	13.4169	7.90048	CL0029	Cupin	Cupin_2	Cupin domain
PF07508	106	9.999e-05	0.00123485	TRUE	13.469	7.86992			Recombinase	Recombinase
PF13529	105	9.999e-05	0.00123485	TRUE	13.3596	7.85952	CL0125	Peptidase_CA	Peptidase_C39_2	Peptidase_C39 like family
PF12832	105	9.999e-05	0.00123485	TRUE	13.3943	7.83916	CL0015	MFS	MFS_1_like	MFS_1 like family
PF01408	105	9.999e-05	0.00123485	TRUE	13.4121	7.82875	CL0063	NADP_Rossmann	GFO_IDH_MocA	Oxidoreductase family, NAD-binding Rossmann fold
PF08220	104	9.999e-05	0.00123485	TRUE	13.4194	7.74997	CL0123	HTH	HTH_DeoR	DeoR-like helix-turn-helix domain
PF07944	104	9.999e-05	0.00123485	TRUE	13.4303	7.74368	CL0059	6_Hairpin	Glyco_hydro_127	Beta-L-arabinofuranosidase, GH127
PF13416	103	9.999e-05	0.00123485	TRUE	13.3062	7.74075	CL0177	PBP	SBP_bac_8	Bacterial extracellular solute-binding protein
PF00069	103	9.999e-05	0.00123485	TRUE	13.4155	7.67769	CL0016	PKinase	Pkinase	Protein kinase domain
PF00903	103	9.999e-05	0.00123485	TRUE	13.4648	7.64958	CL0104	Glyoxalase	Glyoxalase	Glyoxalase/Bleomycin resistance protein/Dioxygenase superfamily
PF13518	103	9.999e-05	0.00123485	TRUE	13.4648	7.64958	CL0123	HTH	HTH_28	Helix-turn-helix domain
PF02502	102	9.999e-05	0.00123485	TRUE	13.3846	7.6207			LacAB_rpiB	Ribose/Galactose Isomerase
PF00293	101	9.999e-05	0.00123485	TRUE	13.3933	7.54108	CL0261	NUDIX	NUDIX	NUDIX domain
PF01636	101	9.999e-05	0.00123485	TRUE	13.4186	7.52687	CL0016	PKinase	APH	Phosphotransferase enzyme family
PF00535	98	9.999e-05	0.00123485	TRUE	13.3943	7.31655	CL0110	GT-A	Glycos_transf_2	Glycosyl transferase family 2
PF13181	98	9.999e-05	0.00123485	TRUE	13.4334	7.29525	CL0020	TPR	TPR_8	Tetratricopeptide repeat
PF12710	97	9.999e-05	0.00123485	TRUE	13.42	7.22802	CL0137	HAD	HAD	haloacid dehalogenase-like hydrolase
PF08240	96	9.999e-05	0.00123485	TRUE	13.3727	7.1788	CL0296	GroES	ADH_N	Alcohol dehydrogenase GroES-like domain
PF13426	96	9.999e-05	0.00123485	TRUE	13.4002	7.16407	CL0183	PAS_Fold	PAS_9	PAS domain
PF00989	95	9.999e-05	0.00123485	TRUE	13.4159	7.08115	CL0183	PAS_Fold	PAS	PAS fold
PF13533	94	9.999e-05	0.00123485	TRUE	13.3407	7.04611	CL0105	Hybrid	Biotin_lipoyl_2	Biotin-lipoyl like
PF05713	94	9.999e-05	0.00123485	TRUE	13.3995	7.01519	CL0057	Met_repress	MobC	Bacterial mobilisation protein (MobC)
PF13408	93	9.999e-05	0.00123485	TRUE	13.4107	6.93476	CL0167	Zn_Beta_Ribbon	Zn_ribbon_recom	Recombinase zinc beta ribbon domain
PF02492	93	9.999e-05	0.00123485	TRUE	13.4376	6.92088	CL0023	P-loop_NTPase	cobW	CobW/HypB/UreG, nucleotide-binding domain
PF05977	92	9.999e-05	0.00123485	TRUE	13.339	6.89707	CL0015	MFS	MFS_3	Transmembrane secretion effector
PF01212	92	9.999e-05	0.00123485	TRUE	13.3846	6.87357	CL0061	PLP_aminotran	Beta_elim_lyase	Beta-eliminating lyase
PF00892	91	9.999e-05	0.00123485	TRUE	13.3608	6.81097	CL0184	DMT	EamA	EamA-like transporter family
PF02796	91	9.999e-05	0.00123485	TRUE	13.4746	6.75345	CL0123	HTH	HTH_7	Helix-turn-helix domain of resolvase
PF13237	90	9.999e-05	0.00123485	TRUE	13.3883	6.72229	CL0344	4Fe-4S	Fer4_10	4Fe-4S dicluster domain
PF13420	90	9.999e-05	0.00123485	TRUE	13.3959	6.71847	CL0257	Acetyltrans	Acetyltransf_4	Acetyltransferase (GNAT) domain
PF06745	90	9.999e-05	0.00123485	TRUE	13.4111	6.71086	CL0023	P-loop_NTPase	ATPase	KaiC
PF13450	90	9.999e-05	0.00123485	TRUE	13.4645	6.68424	CL0063	NADP_Rossmann	NAD_binding_8	NAD(P)-binding Rossmann-like domain
PF00795	89	9.999e-05	0.00123485	TRUE	13.3864	6.64854			CN_hydrolase	Carbon-nitrogen hydrolase
PF03432	89	9.999e-05	0.00123485	TRUE	13.4018	6.6409	CL0169	Rep	Relaxase	Relaxase/Mobilisation nuclease domain
PF07862	89	9.999e-05	0.00123485	TRUE	13.4464	6.61887			Nif11	Nif11 domain
PF00376	88	9.999e-05	0.00123485	TRUE	13.3421	6.59566	CL0123	HTH	MerR	MerR family regulatory protein
PF00070	88	9.999e-05	0.00123485	TRUE	13.3916	6.57128	CL0063	NADP_Rossmann	Pyr_redox	Pyridine nucleotide-disulphide oxidoreductase
PF13460	88	9.999e-05	0.00123485	TRUE	13.4142	6.56021	CL0063	NADP_Rossmann	NAD_binding_10	NAD(P)H-binding
PF13738	88	9.999e-05	0.00123485	TRUE	13.4164	6.55914	CL0063	NADP_Rossmann	Pyr_redox_3	Pyridine nucleotide-disulphide oxidoreductase
PF09334	87	9.999e-05	0.00123485	TRUE	13.4064	6.48944	CL0039	HUP	tRNA-synt_1g	tRNA synthetases class I (M)
PF19514	86	9.999e-05	0.00123485	TRUE	13.3606	6.43684	CL0057	Met_repress	MobC_2	MobC-like protein
PF00232	86	9.999e-05	0.00123485	TRUE	13.4106	6.41284	CL0058	Glyco_hydro_tim	Glyco_hydro_1	Glycosyl hydrolase family 1
PF01979	86	9.999e-05	0.00123485	TRUE	13.423	6.40691	CL0034	Amidohydrolase	Amidohydro_1	Amidohydrolase family
PF00133	86	9.999e-05	0.00123485	TRUE	13.425	6.40596	CL0039	HUP	tRNA-synt_1	tRNA synthetases class I (I, L, M and V)
PF13155	86	9.999e-05	0.00123485	TRUE	13.4273	6.40486	CL0413	Toprim-like	Toprim_2	Toprim-like
PF02163	85	9.999e-05	0.00123485	TRUE	13.3458	6.36904	CL0126	Peptidase_MA	Peptidase_M50	Peptidase family M50
PF05016	85	9.999e-05	0.00123485	TRUE	13.3692	6.3579	CL0136	Plasmid-antitox	ParE_toxin	ParE toxin of type II toxin-antitoxin system, parDE
PF00185	85	9.999e-05	0.00123485	TRUE	13.4142	6.33657	CL0399	Asp-glut_race	OTCace	Aspartate/ornithine carbamoyltransferase, Asp/Orn binding domain
PF02729	85	9.999e-05	0.00123485	TRUE	13.4373	6.32568			OTCace_N	Aspartate/ornithine carbamoyltransferase, carbamoyl-P binding domain
PF02195	85	9.999e-05	0.00123485	TRUE	13.4626	6.31379	CL0248	ParBc	ParBc	ParB-like nuclease domain
PF01261	85	9.999e-05	0.00123485	TRUE	13.4746	6.30816	CL0036	TIM_barrel	AP_endonuc_2	Xylose isomerase-like TIM barrel
PF01053	84	9.999e-05	0.00123485	TRUE	13.3781	6.27892	CL0061	PLP_aminotran	Cys_Met_Meta_PP	Cys/Met metabolism PLP-dependent enzyme
PF10439	84	9.999e-05	0.00123485	TRUE	13.4024	6.26753	CL0400	GG-leader	Bacteriocin_IIc	Bacteriocin class II with double-glycine leader peptide
PF07714	84	9.999e-05	0.00123485	TRUE	13.4227	6.25806	CL0016	PKinase	PK_Tyr_Ser-Thr	Protein tyrosine and serine/threonine kinase
PF14667	83	9.999e-05	0.00123485	TRUE	13.3731	6.20649	CL0222	MviN_MATE	Polysacc_synt_C	Polysaccharide biosynthesis C-terminal domain
PF00132	83	9.999e-05	0.00123485	TRUE	13.3789	6.2038	CL0536	HEXAPEP	Hexapep	Bacterial transferase hexapeptide (six repeats)
PF18766	83	9.999e-05	0.00123485	TRUE	13.3837	6.20157	CL0023	P-loop_NTPase	SWI2_SNF2	SWI2/SNF2 ATPase
PF02421	83	9.999e-05	0.00123485	TRUE	13.4186	6.18544	CL0023	P-loop_NTPase	FeoB_N	Ferrous iron transport protein B
PF02378	82	9.999e-05	0.00123485	TRUE	13.3907	6.12365	CL0493	PTS_EIIC	PTS_EIIC	Phosphotransferase system, EIIC
PF02384	81	9.999e-05	0.00123485	TRUE	13.3684	6.05906	CL0063	NADP_Rossmann	N6_Mtase	N-6 DNA Methylase
PF16576	81	9.999e-05	0.00123485	TRUE	13.4121	6.03932	CL0105	Hybrid	HlyD_D23	Barrel-sandwich domain of CusB or HlyD membrane-fusion
PF00348	81	9.999e-05	0.00123485	TRUE	13.4173	6.03698	CL0613	Terp_synthase	polyprenyl_synt	Polyprenyl synthetase
PF13245	80	9.999e-05	0.00123485	TRUE	13.2927	6.01834	CL0023	P-loop_NTPase	AAA_19	AAA domain
PF02894	80	9.999e-05	0.00123485	TRUE	13.3765	5.98064	CL0139	GADPH_aa-bio_dh	GFO_IDH_MocA_C	Oxidoreductase family, C-terminal alpha/beta domain
PF07969	80	9.999e-05	0.00123485	TRUE	13.4539	5.94623	CL0034	Amidohydrolase	Amidohydro_3	Amidohydrolase family
PF12840	80	9.999e-05	0.00123485	TRUE	13.4688	5.93965	CL0123	HTH	HTH_20	Helix-turn-helix domain
PF03807	80	9.999e-05	0.00123485	TRUE	13.475	5.93692	CL0063	NADP_Rossmann	F420_oxidored	NADP oxidoreductase coenzyme F420-dependent
PF06609	79	9.999e-05	0.00123485	TRUE	13.3305	5.92626	CL0015	MFS	TRI12	Fungal trichothecene efflux pump (TRI12)
PF01127	79	9.999e-05	0.00123485	TRUE	13.349	5.91805	CL0335	FumRed-TM	Sdh_cyt	Succinate dehydrogenase/Fumarate reductase transmembrane subunit
PF13238	79	9.999e-05	0.00123485	TRUE	13.4084	5.89183	CL0023	P-loop_NTPase	AAA_18	AAA domain
PF01609	79	9.999e-05	0.00123485	TRUE	13.4106	5.89086	CL0219	RNase_H	DDE_Tnp_1	Transposase DDE domain
PF01648	79	9.999e-05	0.00123485	TRUE	13.4324	5.8813	CL0670	4PPT	ACPS	4'-phosphopantetheinyl transferase superfamily
PF00990	79	9.999e-05	0.00123485	TRUE	13.4692	5.86523	CL0276	Nucleot_cyclase	GGDEF	Diguanylate cyclase, GGDEF domain
PF01807	79	9.999e-05	0.00123485	TRUE	13.4892	5.85654	CL0167	Zn_Beta_Ribbon	zf-CHC2	CHC2 zinc finger
PF14493	78	9.999e-05	0.00123485	TRUE	13.3381	5.84791	CL0123	HTH	HTH_40	Helix-turn-helix domain
PF15731	77	9.999e-05	0.00123485	TRUE	13.3877	5.75155	CL0123	HTH	MqsA_antitoxin	Antitoxin component of bacterial toxin-antitoxin system, MqsA
PF13683	77	9.999e-05	0.00123485	TRUE	13.4212	5.73719	CL0219	RNase_H	rve_3	Integrase core domain
PF00364	77	9.999e-05	0.00123485	TRUE	13.4317	5.73271	CL0105	Hybrid	Biotin_lipoyl	Biotin-requiring enzyme
PF08445	77	9.999e-05	0.00123485	TRUE	13.446	5.72661	CL0257	Acetyltrans	FR47	FR47-like protein
PF00455	77	9.999e-05	0.00123485	TRUE	13.4713	5.71586	CL0246	ISOCOT_Fold	DeoRC	DeoR C terminal sensor domain
PF13353	76	9.999e-05	0.00123485	TRUE	13.3745	5.68246	CL0344	4Fe-4S	Fer4_12	4Fe-4S single cluster domain
PF13744	76	9.999e-05	0.00123485	TRUE	13.458	5.6472	CL0123	HTH	HTH_37	Helix-turn-helix domain
PF01406	76	9.999e-05	0.00123485	TRUE	13.465	5.64426	CL0039	HUP	tRNA-synt_1e	tRNA synthetases class I (C) catalytic domain
PF08448	75	9.999e-05	0.00123485	TRUE	13.4059	5.59455	CL0183	PAS_Fold	PAS_4	PAS fold
PF09932	75	9.999e-05	0.00123485	TRUE	13.4489	5.57666			DUF2164	Uncharacterized conserved protein (DUF2164)
PF02423	75	9.999e-05	0.00123485	TRUE	13.4599	5.57211	CL0063	NADP_Rossmann	OCD_Mu_crystall	Ornithine cyclodeaminase/mu-crystallin family
PF00067	74	9.999e-05	0.00123485	TRUE	13.3455	5.54494			p450	Cytochrome P450
PF13545	74	9.999e-05	0.00123485	TRUE	13.3643	5.53714	CL0123	HTH	HTH_Crp_2	Crp-like helix-turn-helix domain
PF19279	74	9.999e-05	0.00123485	TRUE	13.3987	5.52292	CL0701	NAD_kinase_C	YegS_C	YegS C-terminal NAD kinase beta sandwich-like domain
PF00578	74	9.999e-05	0.00123485	TRUE	13.4072	5.51942	CL0172	Thioredoxin	AhpC-TSA	AhpC/TSA family
PF00781	74	9.999e-05	0.00123485	TRUE	13.4664	5.49516	CL0240	PFK	DAGK_cat	Diacylglycerol kinase catalytic domain
PF13556	73	9.999e-05	0.00123485	TRUE	13.4079	5.44455	CL0123	HTH	HTH_30	PucR C-terminal helix-turn-helix domain
PF13394	73	9.999e-05	0.00123485	TRUE	13.4312	5.43511	CL0344	4Fe-4S	Fer4_14	4Fe-4S single cluster domain
PF08534	72	9.999e-05	0.00123485	TRUE	13.3613	5.3887	CL0172	Thioredoxin	Redoxin	Redoxin
PF00448	72	9.999e-05	0.00123485	TRUE	13.3665	5.3866	CL0023	P-loop_NTPase	SRP54	SRP54-type protein, GTPase domain
PF01022	72	9.999e-05	0.00123485	TRUE	13.3912	5.37667	CL0123	HTH	HTH_5	Bacterial regulatory protein, arsR family
PF13641	72	9.999e-05	0.00123485	TRUE	13.394	5.37554	CL0110	GT-A	Glyco_tranf_2_3	Glycosyltransferase like family 2
PF01513	72	9.999e-05	0.00123485	TRUE	13.4218	5.36441	CL0240	PFK	NAD_kinase	ATP-NAD kinase N-terminal domain
PF09339	72	9.999e-05	0.00123485	TRUE	13.4226	5.36409	CL0123	HTH	HTH_IclR	IclR helix-turn-helix domain
PF02367	72	9.999e-05	0.00123485	TRUE	13.4281	5.36189	CL0023	P-loop_NTPase	TsaE	Threonylcarbamoyl adenosine biosynthesis protein TsaE
PF02653	72	9.999e-05	0.00123485	TRUE	13.4457	5.35487	CL0142	Membrane_trans	BPD_transp_2	Branched-chain amino acid transport system / permease component
PF02881	72	0.0001	0.00123485	TRUE	13.4517	5.35247			SRP54_N	SRP54-type protein, helical bundle domain
PF00326	70	9.999e-05	0.00123485	TRUE	13.3705	5.23541	CL0028	AB_hydrolase	Peptidase_S9	Prolyl oligopeptidase family
PF13551	70	9.999e-05	0.00123485	TRUE	13.3929	5.22665	CL0123	HTH	HTH_29	Winged helix-turn helix
PF01134	70	9.999e-05	0.00123485	TRUE	13.4084	5.22061	CL0063	NADP_Rossmann	GIDA	Glucose inhibited division protein A
PF03551	69	9.999e-05	0.00123485	TRUE	13.3892	5.15341	CL0123	HTH	PadR	Transcriptional regulator PadR-like family
PF01637	69	9.999e-05	0.00123485	TRUE	13.4021	5.14845	CL0023	P-loop_NTPase	ATPase_2	ATPase domain predominantly from Archaea
PF12728	69	9.999e-05	0.00123485	TRUE	13.4111	5.14499	CL0123	HTH	HTH_17	Helix-turn-helix domain
PF01569	69	9.999e-05	0.00123485	TRUE	13.4276	5.13867	CL0525	pap2	PAP2	PAP2 superfamily
PF01078	69	9.999e-05	0.00123485	TRUE	13.4384	5.13454	CL0023	P-loop_NTPase	Mg_chelatase	Magnesium chelatase, subunit ChlI
PF04221	68	9.999e-05	0.00123485	TRUE	13.4047	5.07285	CL0057	Met_repress	RelB	RelB antitoxin
PF00497	68	9.999e-05	0.00123485	TRUE	13.4438	5.05809	CL0177	PBP	SBP_bac_3	Bacterial extracellular solute-binding proteins, family 3
PF14243	67	9.999e-05	0.00123485	TRUE	13.3465	5.02004	CL0179	ATP-grasp	R2K_3	ATP-grasp domain, R2K clade family 3
PF00636	67	9.999e-05	0.00123485	TRUE	13.378	5.00822	CL0539	RNase_III	Ribonuclease_3	Ribonuclease III domain
PF01966	67	9.999e-05	0.00123485	TRUE	13.4352	4.9869	CL0237	HD_PDEase	HD	HD domain
PF13242	67	9.999e-05	0.00123485	TRUE	13.4539	4.97997	CL0137	HAD	Hydrolase_like	HAD-hyrolase-like
PF18299	66	9.999e-05	0.00123485	TRUE	13.3918	4.92839	CL0179	ATP-grasp	R2K_2	ATP-grasp domain, R2K clade family 2
PF00266	66	9.999e-05	0.00123485	TRUE	13.3983	4.926	CL0061	PLP_aminotran	Aminotran_5	Aminotransferase class-V
PF13152	66	9.999e-05	0.00123485	TRUE	13.4536	4.90575			DUF3967	Protein of unknown function (DUF3967)
PF01842	66	9.999e-05	0.00123485	TRUE	13.4939	4.8911	CL0070	ACT	ACT	ACT domain
PF03446	65	9.999e-05	0.00123485	TRUE	13.3368	4.87373	CL0063	NADP_Rossmann	NAD_binding_2	NAD binding domain of 6-phosphogluconate dehydrogenase
PF13481	65	9.999e-05	0.00123485	TRUE	13.3896	4.85451	CL0023	P-loop_NTPase	AAA_25	AAA domain
PF07819	65	9.999e-05	0.00123485	TRUE	13.3983	4.85136	CL0028	AB_hydrolase	PGAP1	PGAP1-like protein
PF00753	64	9.999e-05	0.00123485	TRUE	13.3682	4.78748	CL0381	Metallo-HOrase	Lactamase_B	Metallo-beta-lactamase superfamily
PF07729	64	9.999e-05	0.00123485	TRUE	13.3755	4.78487	CL0388	FadR-C	FCD	FCD domain
PF00563	64	9.999e-05	0.00123485	TRUE	13.3818	4.78262	CL0276	Nucleot_cyclase	EAL	EAL domain
PF00271	64	0.0001	0.00123485	TRUE	13.425	4.76721	CL0023	P-loop_NTPase	Helicase_C	Helicase conserved C-terminal domain
PF02302	63	9.999e-05	0.00123485	TRUE	13.387	4.70606	CL0031	Phosphatase	PTS_IIB	PTS system, Lactose/Cellobiose specific IIB subunit
PF00860	63	9.999e-05	0.00123485	TRUE	13.3907	4.70476	CL0062	APC	Xan_ur_permease	Permease family
PF02374	63	9.999e-05	0.00123485	TRUE	13.4014	4.701	CL0023	P-loop_NTPase	ArsA_ATPase	Anion-transporting ATPase
PF01041	62	9.999e-05	0.00123485	TRUE	13.3998	4.62693	CL0061	PLP_aminotran	DegT_DnrJ_EryC1	DegT/DnrJ/EryC1/StrS aminotransferase family
PF01527	62	9.999e-05	0.00123485	TRUE	13.4121	4.62269	CL0123	HTH	HTH_Tnp_1	Transposase
PF13333	62	9.999e-05	0.00123485	TRUE	13.4171	4.62097	CL0219	RNase_H	rve_2	Integrase core domain
PF13276	62	9.999e-05	0.00123485	TRUE	13.4326	4.61564	CL0123	HTH	HTH_21	HTH-like domain
PF12867	62	9.999e-05	0.00123485	TRUE	13.4897	4.5961	CL0310	DinB	DinB_2	DinB superfamily
PF00037	61	9.999e-05	0.00123485	TRUE	13.3966	4.55339	CL0344	4Fe-4S	Fer4	4Fe-4S binding domain
PF00756	61	9.999e-05	0.00123485	TRUE	13.435	4.54038	CL0028	AB_hydrolase	Esterase	Putative esterase
PF00931	60	9.999e-05	0.00123485	TRUE	13.3583	4.49159	CL0023	P-loop_NTPase	NB-ARC	NB-ARC domain
PF01921	60	9.999e-05	0.00123485	TRUE	13.4205	4.47077	CL0039	HUP	tRNA-synt_1f	tRNA synthetases class I (K)
PF00107	59	9.999e-05	0.00123485	TRUE	13.3883	4.40683	CL0063	NADP_Rossmann	ADH_zinc_N	Zinc-binding dehydrogenase
PF12838	59	9.999e-05	0.00123485	TRUE	13.3961	4.40427	CL0344	4Fe-4S	Fer4_7	4Fe-4S dicluster domain
PF08007	59	9.999e-05	0.00123485	TRUE	13.4018	4.40239	CL0029	Cupin	Cupin_4	Cupin superfamily protein
PF10609	59	9.999e-05	0.00123485	TRUE	13.4296	4.39328	CL0023	P-loop_NTPase	ParA	NUBPL iron-transfer P-loop NTPase
PF01494	58	9.999e-05	0.00123485	TRUE	13.3535	4.34343	CL0063	NADP_Rossmann	FAD_binding_3	FAD binding domain
PF13621	58	9.999e-05	0.00123485	TRUE	13.3719	4.33745	CL0029	Cupin	Cupin_8	Cupin-like domain
PF13173	58	9.999e-05	0.00123485	TRUE	13.381	4.3345	CL0023	P-loop_NTPase	AAA_14	AAA domain
PF07683	58	9.999e-05	0.00123485	TRUE	13.4099	4.32516			CobW_C	Cobalamin synthesis protein cobW C-terminal domain
PF03050	58	9.999e-05	0.00123485	TRUE	13.4248	4.32036	CL0219	RNase_H	DDE_Tnp_IS66	Transposase IS66 family
PF13692	58	9.999e-05	0.00123485	TRUE	13.4296	4.31882	CL0113	GT-B	Glyco_trans_1_4	Glycosyl transferases group 1
PF00128	58	9.999e-05	0.00123485	TRUE	13.43	4.31869	CL0058	Glyco_hydro_tim	Alpha-amylase	Alpha amylase, catalytic domain
PF00534	58	9.999e-05	0.00123485	TRUE	13.4419	4.31487	CL0113	GT-B	Glycos_transf_1	Glycosyl transferases group 1
PF13183	57	9.999e-05	0.00123485	TRUE	13.3793	4.26031	CL0344	4Fe-4S	Fer4_8	4Fe-4S dicluster domain
PF00395	57	9.999e-05	0.00123485	TRUE	13.3875	4.2577			SLH	S-layer homology domain
PF02899	57	9.999e-05	0.00123485	TRUE	13.4036	4.25259	CL0469	l-integrase_N	Phage_int_SAM_1	Phage integrase, N-terminal SAM-like domain
PF01791	57	9.999e-05	0.00123485	TRUE	13.4106	4.25037	CL0036	TIM_barrel	DeoC	DeoC/LacD family aldolase
PF12161	57	9.999e-05	0.00123485	TRUE	13.4128	4.24967			HsdM_N	HsdM N-terminal domain
PF01473	57	9.999e-05	0.00123485	TRUE	13.4305	4.24407	CL0694	Choline_binding	Choline_bind_1	Putative cell wall binding repeat
PF12706	57	9.999e-05	0.00123485	TRUE	13.4317	4.24369	CL0381	Metallo-HOrase	Lactamase_B_2	Beta-lactamase superfamily domain
PF05362	57	9.999e-05	0.00123485	TRUE	13.4461	4.23915	CL0329	S5	Lon_C	Lon protease (S16) C-terminal proteolytic domain
PF20329	57	9.999e-05	0.00123485	TRUE	13.4574	4.23559
PF18801	56	9.999e-05	0.00123485	TRUE	13.3591	4.1919			RapH_N	response regulator aspartate phosphatase H, N terminal
PF13534	56	9.999e-05	0.00123485	TRUE	13.3911	4.18188	CL0344	4Fe-4S	Fer4_17	4Fe-4S dicluster domain
PF01554	56	9.999e-05	0.00123485	TRUE	13.4057	4.17733	CL0222	MviN_MATE	MatE	MatE
PF14378	56	9.999e-05	0.00123485	TRUE	13.41	4.17599	CL0525	pap2	PAP2_3	PAP2 superfamily
PF00881	56	9.999e-05	0.00123485	TRUE	13.4287	4.17017	CL0529	FMN-dep-NRtase	Nitroreductase	Nitroreductase family
PF00571	55	9.999e-05	0.00123485	TRUE	13.3663	4.11483			CBS	CBS domain
PF00950	55	9.999e-05	0.00123485	TRUE	13.3708	4.11344	CL0142	Membrane_trans	ABC-3	ABC 3 transport family
PF01978	55	9.999e-05	0.00123485	TRUE	13.3781	4.1112	CL0123	HTH	TrmB	Sugar-specific transcriptional regulator TrmB
PF00588	55	9.999e-05	0.00123485	TRUE	13.3796	4.11074	CL0098	SPOUT	SpoU_methylase	SpoU rRNA Methylase family
PF02311	55	9.999e-05	0.00123485	TRUE	13.3955	4.10586	CL0029	Cupin	AraC_binding	AraC-like ligand binding domain
PF01098	55	9.999e-05	0.00123485	TRUE	13.4013	4.10408	CL0142	Membrane_trans	FTSW_RODA_SPOVE	Cell cycle protein
PF06564	55	9.999e-05	0.00123485	TRUE	13.4099	4.10145	CL0023	P-loop_NTPase	CBP_BcsQ	Cellulose biosynthesis protein BcsQ
PF13610	55	9.999e-05	0.00123485	TRUE	13.4251	4.0968	CL0219	RNase_H	DDE_Tnp_IS240	DDE domain
PF07282	55	9.999e-05	0.00123485	TRUE	13.4505	4.08907	CL0167	Zn_Beta_Ribbon	OrfB_Zn_ribbon	Putative transposase DNA-binding domain
PF09190	54	9.999e-05	0.00123485	TRUE	13.3465	4.046	CL0258	DALR	DALR_2	DALR domain
PF20154	54	9.999e-05	0.00123485	TRUE	13.3727	4.03808			LNT_N	Apolipoprotein N-acyltransferase N-terminal domain
PF13176	54	9.999e-05	0.00123485	TRUE	13.4105	4.0267	CL0020	TPR	TPR_7	Tetratricopeptide repeat
PF07669	54	9.999e-05	0.00123485	TRUE	13.4126	4.02607	CL0063	NADP_Rossmann	Eco57I	Eco57I restriction-modification methylase
PF09140	54	9.999e-05	0.00123485	TRUE	13.4151	4.02531	CL0023	P-loop_NTPase	MipZ	ATPase MipZ
PF02517	54	9.999e-05	0.00123485	TRUE	13.4194	4.02402	CL0472	Peptidase_U	Rce1-like	Type II CAAX prenyl endopeptidase Rce1-like
PF18860	54	9.999e-05	0.00123485	TRUE	13.4214	4.02343			AbiJ_NTD3	AbiJ N-terminal domain 3
PF08032	54	9.999e-05	0.00123485	TRUE	13.4221	4.02322	CL0101	PELOTA	SpoU_sub_bind	RNA 2'-O ribose methyltransferase substrate binding
PF13714	54	9.999e-05	0.00123485	TRUE	13.452	4.01427	CL0151	PK_TIM	PEP_mutase	Phosphoenolpyruvate phosphomutase
PF00144	53	9.999e-05	0.00123485	TRUE	13.3799	3.96117	CL0013	Beta-lactamase	Beta-lactamase	Beta-lactamase
PF02255	53	9.999e-05	0.00123485	TRUE	13.3877	3.95886			PTS_IIA	PTS system, Lactose/Cellobiose specific IIA subunit
PF18768	53	9.999e-05	0.00123485	TRUE	13.3917	3.95768	CL0020	TPR	RNPP_C	RNPP family C-terminal domain
PF13520	53	9.999e-05	0.00123485	TRUE	13.4215	3.94889	CL0062	APC	AA_permease_2	Amino acid permease
PF00696	53	9.999e-05	0.00123485	TRUE	13.4323	3.94571			AA_kinase	Amino acid kinase family
PF01935	53	9.999e-05	0.00123485	TRUE	13.4534	3.93952	CL0023	P-loop_NTPase	DUF87	Helicase HerA, central domain
PF07638	52	9.999e-05	0.00123485	TRUE	13.3726	3.88855	CL0123	HTH	Sigma70_ECF	ECF sigma factor
PF12848	52	9.999e-05	0.00123485	TRUE	13.4128	3.87689	CL0023	P-loop_NTPase	ABC_tran_Xtn	ABC transporter
PF01051	52	9.999e-05	0.00123485	TRUE	13.4272	3.87274	CL0123	HTH	Rep_3	Initiator Replication protein
PF13740	52	9.999e-05	0.00123485	TRUE	13.4524	3.86548	CL0070	ACT	ACT_6	ACT domain
PF02954	51	9.999e-05	0.00123485	TRUE	13.3618	3.81685	CL0123	HTH	HTH_8	Bacterial regulatory protein, Fis family
PF01743	51	9.999e-05	0.00123485	TRUE	13.3686	3.81491	CL0260	NTP_transf	PolyA_pol	Poly A polymerase head domain
PF01177	51	9.999e-05	0.00123485	TRUE	13.396	3.80711	CL0399	Asp-glut_race	Asp_Glu_race	Asp/Glu/Hydantoin racemase
PF14559	51	9.999e-05	0.00123485	TRUE	13.4022	3.80535	CL0020	TPR	TPR_19	Tetratricopeptide repeat
PF13506	51	9.999e-05	0.00123485	TRUE	13.4183	3.80078	CL0110	GT-A	Glyco_transf_21	Glycosyl transferase family 21
PF13517	51	9.999e-05	0.00123485	TRUE	13.4212	3.79996	CL0186	Beta_propeller	FG-GAP_3	FG-GAP-like repeat
PF01839	51	9.999e-05	0.00123485	TRUE	13.4245	3.79902	CL0186	Beta_propeller	FG-GAP	FG-GAP repeat
PF13439	51	9.999e-05	0.00123485	TRUE	13.4299	3.7975	CL0113	GT-B	Glyco_transf_4	Glycosyltransferase Family 4
PF12627	51	9.999e-05	0.00123485	TRUE	13.4388	3.79498			PolyA_pol_RNAbd	Probable RNA and SrmB- binding site of polymerase A
PF13428	51	9.999e-05	0.00123485	TRUE	13.4523	3.79117	CL0020	TPR	TPR_14	Tetratricopeptide repeat
PF08423	51	9.999e-05	0.00123485	TRUE	13.4603	3.78892	CL0023	P-loop_NTPase	Rad51	Rad51
PF00154	51	9.999e-05	0.00123485	TRUE	13.4676	3.78687	CL0023	P-loop_NTPase	RecA	recA bacterial DNA recombination protein
PF13354	50	9.999e-05	0.00123485	TRUE	13.3727	3.73896	CL0013	Beta-lactamase	Beta-lactamase2	Beta-lactamase enzyme family
PF14407	50	9.999e-05	0.00123485	TRUE	13.3851	3.7355			Frankia_peptide	Ribosomally synthesized peptide prototyped by Frankia Franean1_4349.
PF00324	50	9.999e-05	0.00123485	TRUE	13.4291	3.72326	CL0062	APC	AA_permease	Amino acid permease
PF04672	50	9.999e-05	0.00123485	TRUE	13.4306	3.72284	CL0063	NADP_Rossmann	Methyltransf_19	S-adenosyl methyltransferase
PF19054	49	9.999e-05	0.00123485	TRUE	13.3628	3.6669			DUF5753	Domain of unknown function (DUF5753)
PF19127	49	9.999e-05	0.00123485	TRUE	13.3658	3.66607	CL0694	Choline_binding	Choline_bind_3	Choline-binding repeat
PF13662	49	9.999e-05	0.00123485	TRUE	13.3858	3.6606	CL0413	Toprim-like	Toprim_4	Toprim domain
PF03747	49	9.999e-05	0.00123485	TRUE	13.3976	3.65737			ADP_ribosyl_GH	ADP-ribosylglycohydrolase
PF18029	49	9.999e-05	0.00123485	TRUE	13.4224	3.65061	CL0104	Glyoxalase	Glyoxalase_6	Glyoxalase-like domain
PF02645	49	9.999e-05	0.00123485	TRUE	13.4365	3.64678	CL0245	EDD	DegV	Uncharacterised protein, DegV family COG1307
PF02082	48	9.999e-05	0.00123485	TRUE	13.3617	3.59236	CL0123	HTH	Rrf2	Iron-dependent Transcriptional regulator
PF01738	48	9.999e-05	0.00123485	TRUE	13.3746	3.58889	CL0028	AB_hydrolase	DLH	Dienelactone hydrolase family
PF04313	48	9.999e-05	0.00123485	TRUE	13.3808	3.58723	CL0236	PDDEXK	HSDR_N	Type I restriction enzyme R protein N terminus (HSDR_N)
PF02548	48	9.999e-05	0.00123485	TRUE	13.3978	3.58268	CL0151	PK_TIM	Pantoate_transf	Ketopantoate hydroxymethyltransferase
PF13185	48	9.999e-05	0.00123485	TRUE	13.4184	3.57718	CL0161	GAF	GAF_2	GAF domain
PF05991	48	9.999e-05	0.00123485	TRUE	13.423	3.57595	CL0280	PIN	NYN_YacP	YacP-like NYN domain
PF13495	48	9.999e-05	0.00123485	TRUE	13.4292	3.5743	CL0469	l-integrase_N	Phage_int_SAM_4	Phage integrase, N-terminal SAM-like domain
PF20434	48	9.999e-05	0.00123485	TRUE	13.4294	3.57425
PF00464	48	9.999e-05	0.00123485	TRUE	13.4325	3.57342	CL0061	PLP_aminotran	SHMT	Serine hydroxymethyltransferase
PF13085	48	9.999e-05	0.00123485	TRUE	13.4541	3.56769	CL0486	Fer2	Fer2_3	2Fe-2S iron-sulfur cluster binding domain
PF13413	48	9.999e-05	0.00123485	TRUE	13.4683	3.56392	CL0123	HTH	HTH_25	Helix-turn-helix domain
PF13102	48	9.999e-05	0.00123485	TRUE	13.4685	3.56387	CL0469	l-integrase_N	Phage_int_SAM_5	Phage integrase SAM-like domain
PF02464	47	9.999e-05	0.00123485	TRUE	13.3619	3.51746			CinA	Competence-damaged protein
PF00149	47	9.999e-05	0.00123485	TRUE	13.3666	3.51623	CL0163	Calcineurin	Metallophos	Calcineurin-like phosphoesterase
PF04392	47	9.999e-05	0.00123485	TRUE	13.3738	3.51433	CL0144	Periplas_BP	ABC_sub_bind	ABC transporter substrate binding protein
PF17874	47	9.999e-05	0.00123485	TRUE	13.3744	3.51418	CL0020	TPR	TPR_MalT	MalT-like TPR region
PF02910	47	9.999e-05	0.00123485	TRUE	13.3821	3.51215			Succ_DH_flav_C	Fumarate reductase flavoprotein C-term
PF01288	47	9.999e-05	0.00123485	TRUE	13.386	3.51113			HPPK	7,8-dihydro-6-hydroxymethylpterin-pyrophosphokinase (HPPK)
PF13362	47	9.999e-05	0.00123485	TRUE	13.3892	3.51029	CL0413	Toprim-like	Toprim_3	Toprim domain
PF09142	47	9.999e-05	0.00123485	TRUE	13.4187	3.50257	CL0178	PUA	TruB_C	tRNA Pseudouridine synthase II, C terminal
PF00916	47	9.999e-05	0.00123485	TRUE	13.4227	3.50153	CL0062	APC	Sulfate_transp	Sulfate permease family
PF02595	47	9.999e-05	0.00123485	TRUE	13.4244	3.50109			Gly_kinase	Glycerate kinase family
PF01081	47	9.999e-05	0.00123485	TRUE	13.455	3.49313	CL0036	TIM_barrel	Aldolase	KDPG and KHG aldolase
PF12008	47	9.999e-05	0.00123485	TRUE	13.4649	3.49056			EcoR124_C	Type I restriction and modification enzyme - subunit R C terminal
PF01113	46	9.999e-05	0.00123485	TRUE	13.348	3.44621	CL0063	NADP_Rossmann	DapB_N	Dihydrodipicolinate reductase, N-terminus
PF00380	46	9.999e-05	0.00123485	TRUE	13.3649	3.44185	CL0329	S5	Ribosomal_S9	Ribosomal protein S9/S16
PF08275	46	9.999e-05	0.00123485	TRUE	13.3754	3.43915			Toprim_N	DNA primase catalytic core, N-terminal domain
PF04734	46	9.999e-05	0.00123485	TRUE	13.3813	3.43763			Ceramidase_alk	Neutral/alkaline non-lysosomal ceramidase, N-terminal
PF00572	46	9.999e-05	0.00123485	TRUE	13.3985	3.43322			Ribosomal_L13	Ribosomal protein L13
PF02569	46	9.999e-05	0.00123485	TRUE	13.4037	3.43189	CL0039	HUP	Pantoate_ligase	Pantoate-beta-alanine ligase
PF01590	46	9.999e-05	0.00123485	TRUE	13.4078	3.43084	CL0161	GAF	GAF	GAF domain
PF00994	46	9.999e-05	0.00123485	TRUE	13.4193	3.4279			MoCF_biosynth	Probable molybdopterin binding domain
PF12831	46	9.999e-05	0.00123485	TRUE	13.4223	3.42713	CL0063	NADP_Rossmann	FAD_oxidored	FAD dependent oxidoreductase
PF00171	46	9.999e-05	0.00123485	TRUE	13.4459	3.42112	CL0099	ALDH-like	Aldedh	Aldehyde dehydrogenase family
PF17048	46	9.999e-05	0.00123485	TRUE	13.4587	3.41786	CL0159	E-set	Ceramidse_alk_C	Neutral/alkaline non-lysosomal ceramidase, C-terminal
PF13601	45	9.999e-05	0.00123485	TRUE	13.3478	3.37134	CL0123	HTH	HTH_34	Winged helix DNA-binding domain
PF13632	45	9.999e-05	0.00123485	TRUE	13.3715	3.36537	CL0110	GT-A	Glyco_trans_2_3	Glycosyl transferase family group 2
PF03816	45	9.999e-05	0.00123485	TRUE	13.3927	3.36004			LytR_cpsA_psr	LytR_cpsA_psr family
PF00701	45	9.999e-05	0.00123485	TRUE	13.3938	3.35976	CL0036	TIM_barrel	DHDPS	Dihydrodipicolinate synthetase family
PF02624	45	0.0001	0.00123485	TRUE	13.3967	3.35903			YcaO	YcaO cyclodehydratase, ATP-ad Mg2+-binding
PF01946	45	9.999e-05	0.00123485	TRUE	13.3982	3.35866	CL0063	NADP_Rossmann	Thi4	Thi4 family
PF08239	45	9.999e-05	0.00123485	TRUE	13.4191	3.35343	CL0010	SH3	SH3_3	Bacterial SH3 domain
PF05368	45	9.999e-05	0.00123485	TRUE	13.4222	3.35265	CL0063	NADP_Rossmann	NmrA	NmrA-like family
PF07022	45	9.999e-05	0.00123485	TRUE	13.4614	3.34289	CL0123	HTH	Phage_CI_repr	Bacteriophage CI repressor helix-turn-helix domain
PF12704	45	9.999e-05	0.00123485	TRUE	13.4833	3.33746			MacB_PCD	MacB-like periplasmic core domain
PF13229	44	9.999e-05	0.00123485	TRUE	13.3321	3.30031	CL0268	Pec_lyase-like	Beta_helix	Right handed beta helix region
PF01565	44	9.999e-05	0.00123485	TRUE	13.383	3.28775	CL0077	FAD_PCMH	FAD_binding_4	FAD binding domain
PF05175	44	9.999e-05	0.00123485	TRUE	13.3882	3.28648	CL0063	NADP_Rossmann	MTS	Methyltransferase small domain
PF12837	44	9.999e-05	0.00123485	TRUE	13.4149	3.27993	CL0344	4Fe-4S	Fer4_6	4Fe-4S binding domain
PF07728	44	9.999e-05	0.00123485	TRUE	13.4183	3.2791	CL0023	P-loop_NTPase	AAA_5	AAA domain (dynein-related subfamily)
PF08402	44	9.999e-05	0.00123485	TRUE	13.4353	3.27495	CL0021	OB	TOBE_2	TOBE domain
PF18146	44	9.999e-05	0.00123485	TRUE	13.4388	3.2741			CinA_KH	Damage-inducible protein CinA KH domain
PF14010	43	9.999e-05	0.00123485	TRUE	13.3565	3.21941	CL0151	PK_TIM	PEPcase_2	Phosphoenolpyruvate carboxylase
PF01385	43	9.999e-05	0.00123485	TRUE	13.3598	3.21861	CL0219	RNase_H	OrfB_IS605	Probable transposase
PF10025	43	9.999e-05	0.00123485	TRUE	13.3699	3.21618			DUF2267	Uncharacterized conserved protein (DUF2267)
PF00311	43	9.999e-05	0.00123485	TRUE	13.3738	3.21524	CL0151	PK_TIM	PEPcase	Phosphoenolpyruvate carboxylase
PF00176	43	9.999e-05	0.00123485	TRUE	13.3956	3.21001	CL0023	P-loop_NTPase	SNF2-rel_dom	SNF2-related domain
PF06114	43	9.999e-05	0.00123485	TRUE	13.4027	3.20831	CL0126	Peptidase_MA	Peptidase_M78	IrrE N-terminal-like domain
PF00342	43	9.999e-05	0.00123485	TRUE	13.4087	3.20687	CL0067	SIS	PGI	Phosphoglucose isomerase
PF16983	43	9.999e-05	0.00123485	TRUE	13.4104	3.20647	CL0062	APC	MFS_MOT1	Molybdate transporter of MFS superfamily
PF04069	43	9.999e-05	0.00123485	TRUE	13.4113	3.20625	CL0177	PBP	OpuAC	Substrate binding domain of ABC-type glycine betaine transport system
PF04647	43	9.999e-05	0.00123485	TRUE	13.4283	3.20219			AgrB	Accessory gene regulator B
PF02261	43	9.999e-05	0.00123485	TRUE	13.4366	3.20021	CL0332	AcetylDC-like	Asp_decarbox	Aspartate decarboxylase
PF03023	43	9.999e-05	0.00123485	TRUE	13.439	3.19964	CL0222	MviN_MATE	MurJ	Lipid II flippase MurJ
PF01272	43	9.999e-05	0.00123485	TRUE	13.4422	3.19888	CL0487	FKBP	GreA_GreB	Transcription elongation factor, GreA/GreB, C-term
PF19085	43	9.999e-05	0.00123485	TRUE	13.4556	3.1957	CL0694	Choline_binding	Choline_bind_2	Choline-binding repeat
PF06347	42	9.999e-05	0.00123485	TRUE	13.3789	3.13927	CL0010	SH3	SH3_4	Bacterial SH3 domain
PF02781	42	9.999e-05	0.00123485	TRUE	13.3869	3.1374	CL0139	GADPH_aa-bio_dh	G6PD_C	Glucose-6-phosphate dehydrogenase, C-terminal domain
PF02685	42	9.999e-05	0.00123485	TRUE	13.3881	3.13711	CL0108	Actin_ATPase	Glucokinase	Glucokinase
PF00479	42	9.999e-05	0.00123485	TRUE	13.4054	3.13307	CL0063	NADP_Rossmann	G6PD_N	Glucose-6-phosphate dehydrogenase, NAD binding domain
PF00920	42	9.999e-05	0.00123485	TRUE	13.4182	3.13008			ILVD_EDD	Dehydratase family
PF07228	42	9.999e-05	0.00123485	TRUE	13.4274	3.12793	CL0238	PP2C	SpoIIE	Stage II sporulation protein E (SpoIIE)
PF04551	42	9.999e-05	0.00123485	TRUE	13.4402	3.12495			GcpE	GcpE protein
PF00142	42	0.0001	0.00123485	TRUE	13.4406	3.12485	CL0023	P-loop_NTPase	Fer4_NifH	4Fe-4S iron sulfur cluster binding proteins, NifH/frxC family
PF12626	42	0.0001	0.00123485	TRUE	13.4598	3.12039			PolyA_pol_arg_C	Polymerase A arginine-rich C-terminus
PF16859	42	9.999e-05	0.00123485	TRUE	13.4627	3.11973	CL0174	TetR_C	TetR_C_11	Tetracyclin repressor-like, C-terminal domain
PF02979	41	9.999e-05	0.00123485	TRUE	13.3217	3.07769			NHase_alpha	Nitrile hydratase, alpha chain
PF13565	41	9.999e-05	0.00123485	TRUE	13.3366	3.07425	CL0123	HTH	HTH_32	Homeodomain-like domain
PF17912	41	9.999e-05	0.00123485	TRUE	13.3715	3.06622	CL0021	OB	OB_MalK	MalK OB fold domain
PF01182	41	9.999e-05	0.00123485	TRUE	13.3847	3.0632	CL0246	ISOCOT_Fold	Glucosamine_iso	Glucosamine-6-phosphate isomerases/6-phosphogluconolactonase
PF03372	41	9.999e-05	0.00123485	TRUE	13.385	3.06313	CL0530	DNase_I-like	Exo_endo_phos	Endonuclease/Exonuclease/phosphatase family
PF13291	41	9.999e-05	0.00123485	TRUE	13.4006	3.05956	CL0070	ACT	ACT_4	ACT domain
PF03061	41	0.0001	0.00123485	TRUE	13.4036	3.05887	CL0050	HotDog	4HBT	Thioesterase superfamily
PF13466	40	9.999e-05	0.00123485	TRUE	13.3674	2.99235	CL0502	STAS	STAS_2	STAS domain
PF13387	40	9.999e-05	0.00123485	TRUE	13.3767	2.99027			DUF4105	Domain of unknown function (DUF4105)
PF13432	40	9.999e-05	0.00123485	TRUE	13.423	2.97996	CL0020	TPR	TPR_16	Tetratricopeptide repeat
PF00593	40	9.999e-05	0.00123485	TRUE	13.432	2.97796	CL0193	MBB	TonB_dep_Rec	TonB dependent receptor
PF13620	40	9.999e-05	0.00123485	TRUE	13.4702	2.96952	CL0287	Transthyretin	CarboxypepD_reg	Carboxypeptidase regulatory-like domain
PF01546	40	9.999e-05	0.00123485	TRUE	13.474	2.96868	CL0035	Peptidase_MH	Peptidase_M20	Peptidase family M20/M25/M40
PF07715	39	9.999e-05	0.00123485	TRUE	13.3835	2.91404			Plug	TonB-dependent Receptor Plug Domain
PF20436	39	9.999e-05	0.00123485	TRUE	13.3914	2.91232
PF00462	39	9.999e-05	0.00123485	TRUE	13.3928	2.91201	CL0172	Thioredoxin	Glutaredoxin	Glutaredoxin
PF13654	39	9.999e-05	0.00123485	TRUE	13.4081	2.90869	CL0023	P-loop_NTPase	AAA_32	AAA domain
PF12681	39	9.999e-05	0.00123485	TRUE	13.4115	2.90795	CL0104	Glyoxalase	Glyoxalase_2	Glyoxalase-like domain
PF12974	39	9.999e-05	0.00123485	TRUE	13.4122	2.9078	CL0177	PBP	Phosphonate-bd	ABC transporter, phosphonate, periplasmic substrate-binding protein
PF20437	39	9.999e-05	0.00123485	TRUE	13.4202	2.90607
PF13414	39	9.999e-05	0.00123485	TRUE	13.4255	2.90492	CL0020	TPR	TPR_11	TPR repeat
PF11220	39	9.999e-05	0.00123485	TRUE	13.4301	2.90392			DUF3015	Protein of unknown function (DUF3015)
PF02562	39	9.999e-05	0.00123485	TRUE	13.4424	2.90127	CL0023	P-loop_NTPase	PhoH	PhoH-like protein
PF02770	38	9.999e-05	0.00123485	TRUE	13.3756	2.84099			Acyl-CoA_dh_M	Acyl-CoA dehydrogenase, middle domain
PF01284	38	9.999e-05	0.00123485	TRUE	13.3921	2.83749	CL0396	Marvel-like	MARVEL	Membrane-associating domain
PF00122	38	9.999e-05	0.00123485	TRUE	13.3975	2.83635			E1-E2_ATPase	E1-E2 ATPase
PF02771	38	9.999e-05	0.00123485	TRUE	13.3994	2.83595	CL0544	AcylCoA_ox_dh_N	Acyl-CoA_dh_N	Acyl-CoA dehydrogenase, N-terminal domain
PF00190	38	9.999e-05	0.00123485	TRUE	13.411	2.83349	CL0029	Cupin	Cupin_1	Cupin
PF06189	38	9.999e-05	0.00123485	TRUE	13.4126	2.83316			5-nucleotidase	5'-nucleotidase
PF07859	38	9.999e-05	0.00123485	TRUE	13.4151	2.83263	CL0028	AB_hydrolase	Abhydrolase_3	alpha/beta hydrolase fold
PF02800	38	9.999e-05	0.00123485	TRUE	13.422	2.83117	CL0139	GADPH_aa-bio_dh	Gp_dh_C	Glyceraldehyde 3-phosphate dehydrogenase, C-terminal domain
PF01695	38	9.999e-05	0.00123485	TRUE	13.4269	2.83014	CL0023	P-loop_NTPase	IstB_IS21	IstB-like ATP binding protein
PF04198	38	9.999e-05	0.00123485	TRUE	13.4307	2.82934	CL0246	ISOCOT_Fold	Sugar-bind	Putative sugar-binding domain
PF13977	38	9.999e-05	0.00123485	TRUE	13.4614	2.82289	CL0174	TetR_C	TetR_C_6	BetI-type transcriptional repressor, C-terminal
PF01471	37	9.999e-05	0.00123485	TRUE	13.3723	2.76691	CL0244	PGBD	PG_binding_1	Putative peptidoglycan binding domain
PF00484	37	9.999e-05	0.00123485	TRUE	13.4128	2.75856			Pro_CA	Carbonic anhydrase
PF00044	37	9.999e-05	0.00123485	TRUE	13.4522	2.75048	CL0063	NADP_Rossmann	Gp_dh_N	Glyceraldehyde 3-phosphate dehydrogenase, NAD binding domain
PF01965	37	9.999e-05	0.00123485	TRUE	13.4536	2.75019	CL0014	Glutaminase_I	DJ-1_PfpI	DJ-1/PfpI family
PF00441	37	9.999e-05	0.00123485	TRUE	13.4749	2.74585	CL0087	Acyl-CoA_dh	Acyl-CoA_dh_1	Acyl-CoA dehydrogenase, C-terminal domain
PF03773	37	9.999e-05	0.00123485	TRUE	13.4959	2.74157			ArsP_1	Predicted permease
PF06628	36	9.999e-05	0.00123485	TRUE	13.359	2.69481			Catalase-rel	Catalase-related immune-responsive
PF01643	36	9.999e-05	0.00123485	TRUE	13.3606	2.69449	CL0050	HotDog	Acyl-ACP_TE	Acyl-ACP thioesterase
PF00199	36	9.999e-05	0.00123485	TRUE	13.3886	2.68885			Catalase	Catalase
PF12773	36	9.999e-05	0.00123485	TRUE	13.4031	2.68595	CL0167	Zn_Beta_Ribbon	DZR	Double zinc ribbon
PF01476	36	9.999e-05	0.00123485	TRUE	13.4109	2.68438	CL0187	LysM	LysM	LysM domain
PF05163	36	9.999e-05	0.00123485	TRUE	13.412	2.68416	CL0310	DinB	DinB	DinB family
PF01209	36	9.999e-05	0.00123485	TRUE	13.425	2.68156	CL0063	NADP_Rossmann	Ubie_methyltran	ubiE/COQ5 methyltransferase family
PF01638	36	9.999e-05	0.00123485	TRUE	13.4288	2.68081	CL0123	HTH	HxlR	HxlR-like helix-turn-helix
PF02661	35	9.999e-05	0.00123485	TRUE	13.3541	2.62092			Fic	Fic/DOC family
PF01497	35	9.999e-05	0.00123485	TRUE	13.3661	2.61856	CL0043	Chelatase	Peripla_BP_2	Periplasmic binding protein
PF08271	35	9.999e-05	0.00123485	TRUE	13.375	2.61682	CL0167	Zn_Beta_Ribbon	TF_Zn_Ribbon	TFIIB zinc-binding
PF01464	35	9.999e-05	0.00123485	TRUE	13.3843	2.615	CL0037	Lysozyme	SLT	Transglycosylase SLT domain
PF00121	35	9.999e-05	0.00123485	TRUE	13.3953	2.61286	CL0036	TIM_barrel	TIM	Triosephosphate isomerase
PF02978	35	9.999e-05	0.00123485	TRUE	13.4044	2.61108	CL0123	HTH	SRP_SPB	Signal peptide binding domain
PF00717	35	9.999e-05	0.00123485	TRUE	13.4219	2.60768	CL0299	Peptidase_SF	Peptidase_S24	Peptidase S24-like
PF00494	35	9.999e-05	0.00123485	TRUE	13.4222	2.60762	CL0613	Terp_synthase	SQS_PSY	Squalene/phytoene synthase
PF00254	35	9.999e-05	0.00123485	TRUE	13.4392	2.60432	CL0487	FKBP	FKBP_C	FKBP-type peptidyl-prolyl cis-trans isomerase
PF00009	35	9.999e-05	0.00123485	TRUE	13.4445	2.6033	CL0023	P-loop_NTPase	GTP_EFTU	Elongation factor Tu GTP binding domain
PF01551	35	9.999e-05	0.00123485	TRUE	13.4497	2.60229	CL0105	Hybrid	Peptidase_M23	Peptidase family M23
PF12770	35	9.999e-05	0.00123485	TRUE	13.4599	2.60032	CL0093	Peptidase_CD	CHAT	CHAT domain
PF06580	35	9.999e-05	0.00123485	TRUE	13.4803	2.59638			His_kinase	Histidine kinase
PF02342	34	9.999e-05	0.00123485	TRUE	13.3492	2.54697			TerD	TerD domain
PF01663	34	9.999e-05	0.00123485	TRUE	13.3571	2.54546	CL0088	Alk_phosphatase	Phosphodiest	Type I phosphodiesterase / nucleotide pyrophosphatase
PF04967	34	9.999e-05	0.00123485	TRUE	13.3798	2.54114	CL0123	HTH	HTH_10	HTH DNA binding domain
PF04149	34	9.999e-05	0.00123485	TRUE	13.4104	2.53535			DUF397	Domain of unknown function (DUF397)
PF00202	34	9.999e-05	0.00123485	TRUE	13.4188	2.53376	CL0061	PLP_aminotran	Aminotran_3	Aminotransferase class-III
PF08713	34	9.999e-05	0.00123485	TRUE	13.4257	2.53246	CL0020	TPR	DNA_alkylation	DNA alkylation repair enzyme
PF13454	34	9.999e-05	0.00123485	TRUE	13.4558	2.52679	CL0063	NADP_Rossmann	NAD_binding_9	FAD-NAD(P)-binding
PF00375	33	9.999e-05	0.00123485	TRUE	13.3655	2.46904			SDF	Sodium:dicarboxylate symporter family
PF00829	33	9.999e-05	0.00123485	TRUE	13.3671	2.46875			Ribosomal_L21p	Ribosomal prokaryotic L21 protein
PF19387	33	9.999e-05	0.00123485	TRUE	13.37	2.46821			DUF5962	Family of unknown function (DUF5962)
PF01346	33	9.999e-05	0.00123485	TRUE	13.3762	2.46707			FKBP_N	Domain amino terminal to FKBP-type peptidyl-prolyl isomerase
PF13531	33	9.999e-05	0.00123485	TRUE	13.3855	2.46535	CL0177	PBP	SBP_bac_11	Bacterial extracellular solute-binding protein
PF13638	33	9.999e-05	0.00123485	TRUE	13.3986	2.46294	CL0280	PIN	PIN_4	PIN domain
PF01016	33	9.999e-05	0.00123485	TRUE	13.4054	2.46169			Ribosomal_L27	Ribosomal L27 protein
PF01431	33	9.999e-05	0.00123485	TRUE	13.4094	2.46096	CL0126	Peptidase_MA	Peptidase_M13	Peptidase family M13
PF12323	33	9.999e-05	0.00123485	TRUE	13.4129	2.46032	CL0123	HTH	HTH_OrfB_IS605	Helix-turn-helix domain
PF02322	33	9.999e-05	0.00123485	TRUE	13.4147	2.45999			Cyt_bd_oxida_II	Cytochrome bd terminal oxidase subunit II
PF03831	33	9.999e-05	0.00123485	TRUE	13.4186	2.45927	CL0010	SH3	YjdM	PhnA domain
PF08274	33	9.999e-05	0.00123485	TRUE	13.4208	2.45887	CL0167	Zn_Beta_Ribbon	YjdM_Zn_Ribbon	PhnA Zinc-Ribbon
PF19391	33	9.999e-05	0.00123485	TRUE	13.4214	2.45876			DUF5966	Family of unknown function (DUF5966)
PF03350	33	9.999e-05	0.00123485	TRUE	13.4376	2.4558			UPF0114	Uncharacterized protein family, UPF0114
PF01018	33	9.999e-05	0.00123485	TRUE	13.4409	2.45519			GTP1_OBG	GTP1/OBG
PF01336	33	9.999e-05	0.00123485	TRUE	13.4413	2.45512	CL0021	OB	tRNA_anti-codon	OB-fold nucleic acid binding domain
PF11953	33	9.999e-05	0.00123485	TRUE	13.4428	2.45485			DUF3470	Domain of unknown function (DUF3470)
PF01380	33	9.999e-05	0.00123485	TRUE	13.4487	2.45377	CL0067	SIS	SIS	SIS domain
PF09084	33	9.999e-05	0.00123485	TRUE	13.4567	2.45231	CL0177	PBP	NMT1	NMT1/THI5 like
PF00162	33	9.999e-05	0.00123485	TRUE	13.4632	2.45113			PGK	Phosphoglycerate kinase
PF07687	32	9.999e-05	0.00123485	TRUE	13.3147	2.40336			M20_dimer	Peptidase dimerisation domain
PF05981	32	9.999e-05	0.00123485	TRUE	13.3219	2.40206			CreA	CreA protein
PF00893	32	9.999e-05	0.00123485	TRUE	13.3533	2.39641	CL0184	DMT	Multi_Drug_Res	Small Multidrug Resistance protein
PF01797	32	9.999e-05	0.00123485	TRUE	13.3626	2.39474	CL0481	HUH	Y1_Tnp	Transposase IS200 like
PF00378	32	9.999e-05	0.00123485	TRUE	13.3866	2.39045	CL0127	ClpP_crotonase	ECH_1	Enoyl-CoA hydratase/isomerase
PF13192	32	9.999e-05	0.00123485	TRUE	13.3942	2.38909	CL0172	Thioredoxin	Thioredoxin_3	Thioredoxin domain
PF13527	32	9.999e-05	0.00123485	TRUE	13.3953	2.3889	CL0257	Acetyltrans	Acetyltransf_9	Acetyltransferase (GNAT) domain
PF13483	32	9.999e-05	0.00123485	TRUE	13.4013	2.38783	CL0381	Metallo-HOrase	Lactamase_B_3	Beta-lactamase superfamily domain
PF04328	32	9.999e-05	0.00123485	TRUE	13.4037	2.3874			Sel_put	Selenoprotein, putative
PF01649	32	9.999e-05	0.00123485	TRUE	13.4121	2.38591			Ribosomal_S20p	Ribosomal protein S20
PF12676	32	9.999e-05	0.00123485	TRUE	13.4144	2.3855			DUF3796	Protein of unknown function (DUF3796)
PF06912	32	9.999e-05	0.00123485	TRUE	13.4181	2.38484	CL0142	Membrane_trans	DUF1275	Protein of unknown function (DUF1275)
PF03459	32	9.999e-05	0.00123485	TRUE	13.4235	2.38388	CL0021	OB	TOBE	TOBE domain
PF01472	32	9.999e-05	0.00123485	TRUE	13.4391	2.38111	CL0178	PUA	PUA	PUA domain
PF03724	32	9.999e-05	0.00123485	TRUE	13.4539	2.37849	CL0116	Calycin	META	META domain
PF19370	32	9.999e-05	0.00123485	TRUE	13.4546	2.37837			DUF5945	Family of unknown function (DUF5945)
PF19390	32	9.999e-05	0.00123485	TRUE	13.461	2.37724			DUF5965	Family of unknown function (DUF5965)
PF13911	32	9.999e-05	0.00123485	TRUE	13.4615	2.37715	CL0172	Thioredoxin	AhpC-TSA_2	AhpC/TSA antioxidant enzyme
PF12835	31	9.999e-05	0.00123485	TRUE	13.3306	2.32548	CL0382	DNA-mend	Integrase_1	Integrase
PF00350	31	9.999e-05	0.00123485	TRUE	13.3374	2.32429	CL0023	P-loop_NTPase	Dynamin_N	Dynamin family
PF16113	31	9.999e-05	0.00123485	TRUE	13.3912	2.31495	CL0127	ClpP_crotonase	ECH_2	Enoyl-CoA hydratase/isomerase
PF00724	31	9.999e-05	0.00123485	TRUE	13.3988	2.31364	CL0036	TIM_barrel	Oxidored_FMN	NADH:flavin oxidoreductase / NADH oxidase family
PF13783	31	9.999e-05	0.00123485	TRUE	13.4215	2.30973			DUF4177	Domain of unknown function (DUF4177)
PF00400	31	9.999e-05	0.00123485	TRUE	13.4249	2.30914	CL0186	Beta_propeller	WD40	WD domain, G-beta repeat
PF00334	31	9.999e-05	0.00123485	TRUE	13.4323	2.30787			NDK	Nucleoside diphosphate kinase
PF00496	31	9.999e-05	0.00123485	TRUE	13.4536	2.30422	CL0177	PBP	SBP_bac_5	Bacterial extracellular solute-binding proteins, family 5 Middle
PF07478	31	9.999e-05	0.00123485	TRUE	13.5029	2.2958	CL0179	ATP-grasp	Dala_Dala_lig_C	D-ala D-ala ligase C-terminus
PF20251	30	9.999e-05	0.00123485	TRUE	13.3524	2.24679
PF01654	30	9.999e-05	0.00123485	TRUE	13.3851	2.2413			Cyt_bd_oxida_I	Cytochrome bd terminal oxidase subunit I
PF02080	30	9.999e-05	0.00123485	TRUE	13.4046	2.23804	CL0582	TrkA_C	TrkA_C	TrkA-C domain
PF00562	30	9.999e-05	0.00123485	TRUE	13.4061	2.23779	CL0410	LEF-8-like	RNA_pol_Rpb2_6	RNA polymerase Rpb2, domain 6
PF06574	30	9.999e-05	0.00123485	TRUE	13.4109	2.23699	CL0039	HUP	FAD_syn	FAD synthetase
PF04561	30	9.999e-05	0.00123485	TRUE	13.4136	2.23654			RNA_pol_Rpb2_2	RNA polymerase Rpb2, domain 2
PF01297	30	9.999e-05	0.00123485	TRUE	13.4357	2.23286	CL0043	Chelatase	ZnuA	Zinc-uptake complex component A periplasmic
PF02678	30	9.999e-05	0.00123485	TRUE	13.4411	2.23196	CL0029	Cupin	Pirin	Pirin
PF00150	30	9.999e-05	0.00123485	TRUE	13.4449	2.23133	CL0058	Glyco_hydro_tim	Cellulase	Cellulase (glycosyl hydrolase family 5)
PF07724	30	9.999e-05	0.00123485	TRUE	13.4461	2.23113	CL0023	P-loop_NTPase	AAA_2	AAA domain (Cdc48 subfamily)
PF04560	30	9.999e-05	0.00123485	TRUE	13.4528	2.23002			RNA_pol_Rpb2_7	RNA polymerase Rpb2, domain 7
PF01687	30	9.999e-05	0.00123485	TRUE	13.4975	2.22263			Flavokinase	Riboflavin kinase
PF04998	29	9.999e-05	0.00123485	TRUE	13.3687	2.16925			RNA_pol_Rpb1_5	RNA polymerase Rpb1, domain 5
PF05000	29	9.999e-05	0.00123485	TRUE	13.4795	2.15142			RNA_pol_Rpb1_4	RNA polymerase Rpb1, domain 4
PF13602	33	0.00019998	0.00238671	TRUE	13.4084	2.46114	CL0063	NADP_Rossmann	ADH_zinc_N_2	Zinc-binding dehydrogenase
PF13538	33	0.00019998	0.00238671	TRUE	13.4321	2.4568	CL0023	P-loop_NTPase	UvrD_C_2	UvrD-like helicase C-terminal domain
PF06008	32	0.00019998	0.00238671	TRUE	13.4265	2.38335			Laminin_I	Laminin Domain I
PF12680	32	0.00019998	0.00238671	TRUE	13.4401	2.38093	CL0051	NTF2	SnoaL_2	SnoaL-like domain
PF13240	31	0.00019998	0.00238671	TRUE	13.4051	2.31255	CL0167	Zn_Beta_Ribbon	zinc_ribbon_2	zinc-ribbon domain
PF13098	31	0.00019998	0.00238671	TRUE	13.4207	2.30986	CL0172	Thioredoxin	Thioredoxin_2	Thioredoxin-like domain
PF00117	30	0.00019998	0.00238671	TRUE	13.3661	2.24448	CL0014	Glutaminase_I	GATase	Glutamine amidotransferase class-I
PF01593	30	0.00019998	0.00238671	TRUE	13.3801	2.24214	CL0063	NADP_Rossmann	Amino_oxidase	Flavin containing amine oxidoreductase
PF02903	30	0.00019998	0.00238671	TRUE	13.3981	2.23912	CL0159	E-set	Alpha-amylase_N	Alpha amylase, N-terminal ig-like domain
PF17940	30	0.00019998	0.00238671	TRUE	13.4073	2.23759	CL0174	TetR_C	TetR_C_31	Tetracyclin repressor-like, C-terminal domain
PF04565	30	0.00019998	0.00238671	TRUE	13.4122	2.23677			RNA_pol_Rpb2_3	RNA polymerase Rpb2, domain 3
PF03861	30	0.00019998	0.00238671	TRUE	13.4382	2.23244			ANTAR	ANTAR domain
PF02786	29	0.00019998	0.00238671	TRUE	13.3864	2.16638	CL0179	ATP-grasp	CPSase_L_D2	Carbamoyl-phosphate synthase L chain, ATP binding domain
PF01872	29	0.00019998	0.00238671	TRUE	13.4128	2.16211	CL0387	DHFred	RibD_C	RibD C-terminal domain
PF01580	29	0.00019998	0.00238671	TRUE	13.4146	2.16182	CL0023	P-loop_NTPase	FtsK_SpoIIIE	FtsK/SpoIIIE family
PF04997	29	0.00019998	0.00238671	TRUE	13.4205	2.16087			RNA_pol_Rpb1_1	RNA polymerase Rpb1, domain 1
PF00403	29	0.00019998	0.00238671	TRUE	13.4297	2.15939	CL0704	HMA	HMA	Heavy-metal-associated domain
PF01073	29	0.00019998	0.00238671	TRUE	13.4512	2.15594	CL0063	NADP_Rossmann	3Beta_HSD	3-beta hydroxysteroid dehydrogenase/isomerase family
PF00109	28	0.00019998	0.00238671	TRUE	13.3853	2.09185	CL0046	Thiolase	ketoacyl-synt	Beta-ketoacyl synthase, N-terminal domain
PF08264	31	0.00029997	0.00349982	TRUE	13.4299	2.30828	CL0258	DALR	Anticodon_1	Anticodon-binding domain of tRNA ligase
PF09863	30	0.00029997	0.00349982	TRUE	13.4129	2.23665	CL0036	TIM_barrel	DUF2090	Uncharacterized protein conserved in bacteria (DUF2090)
PF13646	30	0.00029997	0.00349982	TRUE	13.4181	2.23579	CL0020	TPR	HEAT_2	HEAT repeats
PF04563	30	0.00029997	0.00349982	TRUE	13.437	2.23264			RNA_pol_Rpb2_1	RNA polymerase beta subunit
PF12846	30	0.00029997	0.00349982	TRUE	13.4448	2.23135	CL0023	P-loop_NTPase	AAA_10	AAA-like domain
PF04820	29	0.00029997	0.00349982	TRUE	13.3906	2.1657	CL0063	NADP_Rossmann	Trp_halogenase	Tryptophan halogenase
PF13207	29	0.00029997	0.00349982	TRUE	13.4285	2.15959	CL0023	P-loop_NTPase	AAA_17	AAA domain
PF04983	29	0.00029997	0.00349982	TRUE	13.4294	2.15944			RNA_pol_Rpb1_3	RNA polymerase Rpb1, domain 3
PF09323	29	0.00029997	0.00349982	TRUE	13.4418	2.15745			DUF1980	Domain of unknown function (DUF1980)
PF00905	29	0.00029997	0.00349982	TRUE	13.4477	2.1565	CL0013	Beta-lactamase	Transpeptidase	Penicillin binding protein transpeptidase domain
PF13579	28	0.00029997	0.00349982	TRUE	13.3987	2.08975	CL0113	GT-B	Glyco_trans_4_4	Glycosyl transferase 4-like domain
PF14602	27	0.00029997	0.00349982	TRUE	13.3054	2.02925	CL0536	HEXAPEP	Hexapep_2	Hexapeptide repeat of succinyl-transferase
PF02838	27	0.00029997	0.00349982	TRUE	13.4002	2.0149	CL0546	Hexosaminidase	Glyco_hydro_20b	Glycosyl hydrolase family 20, domain 2
PF13248	30	0.00039996	0.00461865	TRUE	13.3951	2.23962	CL0167	Zn_Beta_Ribbon	zf-ribbon_3	zinc-ribbon domain
PF07896	29	0.00039996	0.00461865	TRUE	13.4	2.16418			DUF1674	Protein of unknown function (DUF1674)
PF03109	29	0.00039996	0.00461865	TRUE	13.4265	2.15991	CL0016	PKinase	ABC1	ABC1 atypical kinase-like domain
PF13480	29	0.00039996	0.00461865	TRUE	13.4485	2.15637	CL0257	Acetyltrans	Acetyltransf_6	Acetyltransferase (GNAT) domain
PF13154	28	0.00039996	0.00461865	TRUE	13.362	2.09549			DUF3991	Protein of unknown function (DUF3991)
PF12894	28	0.00039996	0.00461865	TRUE	13.413	2.08753	CL0186	Beta_propeller	ANAPC4_WD40	Anaphase-promoting complex subunit 4 WD40 domain
PF04539	29	0.00049995	0.0057148	TRUE	13.3543	2.17159	CL0123	HTH	Sigma70_r3	Sigma-70 region 3
PF00623	29	0.00049995	0.0057148	TRUE	13.4401	2.15772			RNA_pol_Rpb1_2	RNA polymerase Rpb1, domain 2
PF00817	28	0.00049995	0.0057148	TRUE	13.3791	2.09282			IMS	impB/mucB/samB family
PF00480	28	0.00049995	0.0057148	TRUE	13.3872	2.09155	CL0108	Actin_ATPase	ROK	ROK family
PF05048	28	0.00049995	0.0057148	TRUE	13.3998	2.08958	CL0268	Pec_lyase-like	NosD	Periplasmic copper-binding protein (NosD)
PF13458	28	0.00049995	0.0057148	TRUE	13.4199	2.08645	CL0144	Periplas_BP	Peripla_BP_6	Periplasmic binding protein
PF12850	28	0.00059994	0.00683467	TRUE	13.3969	2.09004	CL0163	Calcineurin	Metallophos_2	Calcineurin-like phosphoesterase superfamily domain
PF19843	27	0.00059994	0.00683467	TRUE	13.4459	2.00805			DUF6318	Family of unknown function (DUF6318)
PF13519	28	0.00069993	0.00796038	TRUE	13.4153	2.08717	CL0128	vWA-like	VWA_2	von Willebrand factor type A domain
PF02441	28	0.00079992	0.00900675	TRUE	13.3895	2.09119			Flavoprotein	Flavoprotein
PF05649	27	0.00079992	0.00900675	TRUE	13.3602	2.02093			Peptidase_M13_N	Peptidase family M13
PF07870	27	0.00079992	0.00900675	TRUE	13.3962	2.0155			DUF1657	Protein of unknown function (DUF1657)
PF17802	27	0.00079992	0.00900675	TRUE	13.4452	2.00815	CL0287	Transthyretin	SpaA	Prealbumin-like fold domain
PF13186	27	0.00079992	0.00900675	TRUE	13.4765	2.00349			SPASM	Iron-sulfur cluster-binding domain
PF17853	26	0.00079992	0.00900675	TRUE	13.4493	1.93319	CL0276	Nucleot_cyclase	GGDEF_2	GGDEF-like domain
PF17954	27	0.00089991	0.0101158	TRUE	13.3892	2.01655	CL0029	Cupin	Pirin_C_2	Quercetinase C-terminal cupin domain
PF01210	27	0.0009999	0.0112211	TRUE	13.4524	2.00708	CL0063	NADP_Rossmann	NAD_Gly3P_dh_N	NAD-dependent glycerol-3-phosphate dehydrogenase N-terminus
PF03029	26	0.00109989	0.0123228	TRUE	13.4841	1.9282	CL0023	P-loop_NTPase	ATP_bind_1	Conserved hypothetical ATP binding protein
PF13523	26	0.00119988	0.0133766	TRUE	13.36	1.94611	CL0257	Acetyltrans	Acetyltransf_8	Acetyltransferase (GNAT) domain
PF00575	26	0.00119988	0.0133766	TRUE	13.3907	1.94165	CL0021	OB	S1	S1 RNA binding domain
PF01443	26	0.00119988	0.0133766	TRUE	13.4043	1.93968	CL0023	P-loop_NTPase	Viral_helicase1	Viral (Superfamily 1) RNA helicase
PF02254	27	0.00129987	0.0144437	TRUE	13.4627	2.00554	CL0063	NADP_Rossmann	TrkA_N	TrkA-N domain
PF12804	26	0.00129987	0.0144437	TRUE	13.4171	1.93783	CL0110	GT-A	NTP_transf_3	MobA-like NTP transferase domain
PF13378	26	0.00149985	0.0165571	TRUE	13.3866	1.94224	CL0256	Enolase_TIM	MR_MLE_C	Enolase C-terminal domain-like
PF10502	26	0.00149985	0.0165571	TRUE	13.3872	1.94215	CL0299	Peptidase_SF	Peptidase_S26	Signal peptidase, peptidase S26
PF10412	26	0.00149985	0.0165571	TRUE	13.4164	1.93793	CL0023	P-loop_NTPase	TrwB_AAD_bind	Type IV secretion-system coupling protein DNA-binding domain
PF07470	26	0.00149985	0.0165571	TRUE	13.4452	1.93378	CL0059	6_Hairpin	Glyco_hydro_88	Glycosyl Hydrolase Family 88
PF13664	26	0.00159984	0.0176034	TRUE	13.3716	1.94442	CL0430	CopD_like	DUF4149	Domain of unknown function (DUF4149)
PF00308	26	0.00159984	0.0176034	TRUE	13.43	1.93596	CL0023	P-loop_NTPase	Bac_DnaA	Bacterial dnaA protein
PF00698	26	0.00169983	0.0186733	TRUE	13.4779	1.92908	CL0323	Patatin	Acyl_transf_1	Acyl transferase domain
PF10613	26	0.00189981	0.0208026	TRUE	13.4008	1.94018	CL0177	PBP	Lig_chan-Glu_bd	Ligated ion channel L-glutamate- and glycine-binding site
PF08028	25	0.00189981	0.0208026	TRUE	13.4191	1.86302	CL0087	Acyl-CoA_dh	Acyl-CoA_dh_2	Acyl-CoA dehydrogenase, C-terminal domain
PF00874	26	0.0019998	0.0218621	TRUE	13.3764	1.94372	CL0166	PRD	PRD	PRD domain
PF01676	25	0.00249975	0.0272836	TRUE	13.423	1.86247	CL0088	Alk_phosphatase	Metalloenzyme	Metalloenzyme superfamily
PF18082	25	0.00259974	0.0283292	TRUE	13.3828	1.86807	CL0023	P-loop_NTPase	NAT_N	N-acyltransferase N-terminal domain
PF13535	25	0.00269973	0.0293244	TRUE	13.3872	1.86746	CL0179	ATP-grasp	ATP-grasp_4	ATP-grasp domain
PF14246	25	0.00269973	0.0293244	TRUE	13.4155	1.86352	CL0174	TetR_C	TetR_C_7	AefR-like transcriptional repressor, C-terminal domain
PF01610	25	0.00279972	0.0302647	TRUE	13.319	1.87702	CL0219	RNase_H	DDE_Tnp_ISL3	Transposase
PF00156	25	0.00279972	0.0302647	TRUE	13.3435	1.87357	CL0533	PRTase-like	Pribosyltran	Phosphoribosyl transferase domain
PF01925	25	0.00279972	0.0302647	TRUE	13.3908	1.86695	CL0292	LysE	TauE	Sulfite exporter TauE/SafE
PF02219	25	0.0029997	0.0323232	TRUE	13.3839	1.86792	CL0086	FAD_oxidored	MTHFR	Methylenetetrahydrofolate reductase
PF07702	25	0.0029997	0.0323232	TRUE	13.4379	1.86041	CL0122	UTRA	UTRA	UTRA domain
PF17363	25	0.00319968	0.0343686	TRUE	13.3608	1.87115			DUF5388	Family of unknown function (DUF5388)
PF02655	25	0.00319968	0.0343686	TRUE	13.4275	1.86185	CL0179	ATP-grasp	ATP-grasp_3	ATP-grasp domain
PF18164	25	0.00329967	0.0353865	TRUE	13.4231	1.86246	CL0257	Acetyltrans	GNAT_C	GNAT-like C-terminal domain
PF12708	25	0.00349965	0.0374717	TRUE	13.4277	1.86182	CL0268	Pec_lyase-like	Pectate_lyase_3	Pectate lyase superfamily protein
PF03259	25	0.00359964	0.0384815	TRUE	13.4115	1.86407	CL0431	PF	Robl_LC7	Roadblock/LC7 domain
PF04321	25	0.00439956	0.0469587	TRUE	13.399	1.86581	CL0063	NADP_Rossmann	RmlD_sub_bind	RmlD substrate binding domain
PF09278	24	0.00469953	0.0500027	TRUE	13.41	1.78971	CL0123	HTH	MerR-DNA-bind	MerR, DNA binding
PF13810	24	0.00469953	0.0500027	TRUE	13.4299	1.78706			DUF4185	Domain of unknown function (DUF4185)
PF01548	24	0.00479952	0.0509864	TRUE	13.4219	1.78812			DEDD_Tnp_IS110	Transposase
PF02775	25	0.00489951	0.0519671	TRUE	13.4264	1.862	CL0254	THDP-binding	TPP_enzyme_C	Thiamine pyrophosphate enzyme, C-terminal TPP binding domain
PF05685	24	0.00519948	0.0550624	TRUE	13.3936	1.7919	CL0236	PDDEXK	Uma2	Putative restriction endonuclease
PF07722	24	0.00529947	0.0559462	TRUE	13.3871	1.79277	CL0014	Glutaminase_I	Peptidase_C26	Peptidase C26
PF05331	24	0.00529947	0.0559462	TRUE	13.4159	1.78892	CL0123	HTH	DUF742	Protein of unknown function (DUF742)
PF00704	24	0.00539946	0.0567363	TRUE	13.4073	1.79007	CL0058	Glyco_hydro_tim	Glyco_hydro_18	Glycosyl hydrolases family 18
PF17210	24	0.00539946	0.0567363	TRUE	13.4178	1.78867	CL0287	Transthyretin	SdrD_B	SdrD B-like domain
PF08031	24	0.00539946	0.0567363	TRUE	13.428	1.78731	CL0277	FAD-oxidase_C	BBE	Berberine and berberine like
PF04389	24	0.00549945	0.057608	TRUE	13.4092	1.78982	CL0035	Peptidase_MH	Peptidase_M28	Peptidase family M28
PF11974	24	0.00549945	0.057608	TRUE	13.496	1.7783	CL0159	E-set	bMG3	Bacterial alpha-2-macroglobulin MG3 domain
PF00027	24	0.00559944	0.0584744	TRUE	13.3989	1.79119	CL0029	Cupin	cNMP_binding	Cyclic nucleotide-binding domain
PF08378	24	0.00559944	0.0584744	TRUE	13.4434	1.78526	CL0236	PDDEXK	NERD	Nuclease-related domain
PF05899	24	0.00579942	0.0604695	TRUE	13.4366	1.78617	CL0029	Cupin	Cupin_3	EutQ-like cupin domain
PF00733	24	0.00589941	0.061229	TRUE	13.3694	1.79514	CL0039	HUP	Asn_synthase	Asparagine synthase
PF12695	24	0.00589941	0.061229	TRUE	13.3897	1.79242	CL0028	AB_hydrolase	Abhydrolase_5	Alpha/beta hydrolase family
PF00580	24	0.00589941	0.061229	TRUE	13.4724	1.78142	CL0023	P-loop_NTPase	UvrD-helicase	UvrD/REP helicase N-terminal domain
PF14470	24	0.0059994	0.0619816	TRUE	13.4159	1.78892	CL0266	PH	bPH_3	Bacterial PH domain
PF07670	24	0.0059994	0.0619816	TRUE	13.433	1.78664			Gate	Nucleoside recognition
PF13188	24	0.0059994	0.0619816	TRUE	13.4343	1.78647	CL0183	PAS_Fold	PAS_8	PAS domain
PF16888	24	0.00609939	0.0629186	TRUE	13.447	1.78478			DUF5082	Domain of unknown function (DUF5082)
PF13279	24	0.00619938	0.0638527	TRUE	13.4129	1.78932	CL0050	HotDog	4HBT_2	Thioesterase-like superfamily
PF08447	24	0.00629937	0.0646856	TRUE	13.3783	1.79395	CL0183	PAS_Fold	PAS_3	PAS fold
PF03486	24	0.00629937	0.0646856	TRUE	13.4381	1.78597	CL0063	NADP_Rossmann	HI0933_like	HI0933-like protein
PF00728	24	0.00639936	0.0656128	TRUE	13.4111	1.78956	CL0058	Glyco_hydro_tim	Glyco_hydro_20	Glycosyl hydrolase family 20, catalytic domain
PF01814	23	0.0089991	0.0921285	TRUE	13.3895	1.71776			Hemerythrin	Hemerythrin HHE cation binding domain
PF01583	23	0.00909909	0.0930114	TRUE	13.4154	1.71445	CL0023	P-loop_NTPase	APS_kinase	Adenylylsulphate kinase
PF11799	23	0.00949905	0.0969534	TRUE	13.3986	1.7166			IMS_C	impB/mucB/samB family C-terminal domain
PF00543	23	0.00969903	0.0988454	TRUE	13.4027	1.71607	CL0089	GlnB-like	P-II	Nitrogen regulatory protein P-II
PF00805	23	0.00979902	0.0997142	TRUE	13.4008	1.71632	CL0505	Pentapeptide	Pentapeptide	Pentapeptide repeats (8 copies)
PF13379	23	0.00989901	0.10058	FALSE	13.412	1.71488	CL0177	PBP	NMT1_2	NMT1-like family
PF05958	23	0.009999	0.101444	FALSE	13.3843	1.71843	CL0063	NADP_Rossmann	tRNA_U5-meth_tr	tRNA (Uracil-5-)-methyltransferase
PF05768	23	0.010199	0.10301	FALSE	13.3749	1.71964	CL0172	Thioredoxin	Glrx-like	Glutaredoxin-like domain (DUF836)
PF04234	23	0.010199	0.10301	FALSE	13.3847	1.71838	CL0159	E-set	CopC	CopC domain
PF00999	23	0.010199	0.10301	FALSE	13.4206	1.71378	CL0064	CPA_AT	Na_H_Exchanger	Sodium/hydrogen exchanger family
PF01709	23	0.010299	0.103865	FALSE	13.4235	1.71341			Transcrip_reg	Transcriptional regulator
PF00092	23	0.010399	0.104406	FALSE	13.3617	1.72134	CL0128	vWA-like	VWA	von Willebrand factor type A domain
PF02882	23	0.010399	0.104406	FALSE	13.3834	1.71855	CL0063	NADP_Rossmann	THF_DHG_CYH_C	Tetrahydrofolate dehydrogenase/cyclohydrolase, NAD(P)-binding domain
PF13396	23	0.010399	0.104406	FALSE	13.428	1.71284			PLDc_N	Phospholipase_D-nuclease N-terminal
PF02743	23	0.010499	0.105254	FALSE	13.3789	1.71912	CL0165	Cache	dCache_1	Cache domain
PF00884	23	0.0105989	0.105942	FALSE	13.3645	1.72098	CL0088	Alk_phosphatase	Sulfatase	Sulfatase
PF00436	23	0.0105989	0.105942	FALSE	13.4488	1.71019	CL0021	OB	SSB	Single-strand binding protein family
PF06970	23	0.0106989	0.10647	FALSE	13.3489	1.72299	CL0123	HTH	RepA_N	Replication initiator protein A (RepA) N-terminus
PF07476	23	0.0106989	0.10647	FALSE	13.4044	1.71585	CL0256	Enolase_TIM	MAAL_C	Methylaspartate ammonia-lyase C-terminus
PF01479	23	0.0106989	0.10647	FALSE	13.4068	1.71555	CL0492	S4	S4	S4 domain
PF00140	23	0.0108989	0.108142	FALSE	13.3908	1.7176			Sigma70_r1_2	Sigma-70 factor, region 1.2
PF11798	23	0.0108989	0.108142	FALSE	13.4354	1.7119	CL0198	HHH	IMS_HHH	IMS family HHH motif
PF13542	23	0.0112989	0.111946	FALSE	13.4336	1.71212	CL0123	HTH	HTH_Tnp_ISL3	Helix-turn-helix domain of transposase family ISL3
PF14542	23	0.0113989	0.112772	FALSE	13.4102	1.71511	CL0257	Acetyltrans	Acetyltransf_CG	GCN5-related N-acetyl-transferase
PF03180	23	0.0114989	0.113595	FALSE	13.4243	1.71331	CL0177	PBP	Lipoprotein_9	NlpA lipoprotein
PF01243	23	0.0117988	0.116389	FALSE	13.4154	1.71445	CL0336	FMN-binding	Putative_PNPOx	Pyridoxamine 5'-phosphate oxidase
PF10783	23	0.0121988	0.120159	FALSE	13.4795	1.70629			DUF2599	Protein of unknown function (DUF2599)
PF17440	22	0.0167983	0.165224	FALSE	13.4302	1.6381			Thiol_cytolys_C	Thiol-activated cytolysin beta sandwich domain
PF02737	22	0.0172983	0.169895	FALSE	13.3633	1.6463	CL0063	NADP_Rossmann	3HCDH_N	3-hydroxyacyl-CoA dehydrogenase, NAD binding domain
PF05139	22	0.0179982	0.176513	FALSE	13.4269	1.6385	CL0572	TIKI	Erythro_esteras	Erythromycin esterase
PF01594	22	0.0182982	0.179195	FALSE	13.4104	1.64052			AI-2E_transport	AI-2E family transporter
PF01323	22	0.0188981	0.184803	FALSE	13.4807	1.63196	CL0172	Thioredoxin	DSBA	DSBA-like thioredoxin domain
PF10431	22	0.0189981	0.185512	FALSE	13.3814	1.64407	CL0671	AAA_lid	ClpB_D2-small	C-terminal, D2-small domain, of ClpB protein
PF00075	22	0.0191981	0.186926	FALSE	13.396	1.64228	CL0219	RNase_H	RNase_H	RNase H
PF03845	22	0.0191981	0.186926	FALSE	13.4184	1.63954	CL0062	APC	Spore_permease	Spore germination protein
PF13582	22	0.0192981	0.187629	FALSE	13.4463	1.63614	CL0126	Peptidase_MA	Reprolysin_3	Metallo-peptidase family M12B Reprolysin-like
PF01256	22	0.0193981	0.188331	FALSE	13.4031	1.64141	CL0118	Ribokinase	Carb_kinase	Carbohydrate kinase
PF00909	22	0.019598	0.19	FALSE	13.409	1.64069			Ammonium_transp	Ammonium Transporter Family
PF00367	22	0.019798	0.190845	FALSE	13.3652	1.64607			PTS_EIIB	phosphotransferase system, EIIB
PF00370	22	0.019798	0.190845	FALSE	13.3937	1.64256	CL0108	Actin_ATPase	FGGY_N	FGGY family of carbohydrate kinases, N-terminal domain
PF13541	22	0.019798	0.190845	FALSE	13.4069	1.64095	CL0329	S5	ChlI	Subunit ChlI of Mg-chelatase
PF06827	22	0.019798	0.190845	FALSE	13.4563	1.63492	CL0167	Zn_Beta_Ribbon	zf-FPG_IleRS	Zinc finger found in FPG and IleRS
PF13462	22	0.019998	0.192499	FALSE	13.4331	1.63775	CL0172	Thioredoxin	Thioredoxin_4	Thioredoxin
PF13343	22	0.020398	0.19607	FALSE	13.4098	1.64059	CL0177	PBP	SBP_bac_6	Bacterial extracellular solute-binding protein
PF01522	22	0.0205979	0.197711	FALSE	13.4255	1.63867	CL0158	GH_CE	Polysacc_deac_1	Polysaccharide deacetylase
PF07238	22	0.0206979	0.198389	FALSE	13.4288	1.63827			PilZ	PilZ domain
PF05952	22	0.0209979	0.20098	FALSE	13.4151	1.63994			ComX	Bacillus competence pheromone ComX
PF08352	21	0.030197	0.28862	FALSE	13.3295	1.57545			oligo_HPY	Oligopeptide/dipeptide transporter, C-terminal region
PF13730	21	0.030497	0.291076	FALSE	13.4196	1.56488	CL0123	HTH	HTH_36	Helix-turn-helix domain
PF01289	21	0.0307969	0.293525	FALSE	13.4047	1.56661	CL0293	CDC	Thiol_cytolysin	Thiol-activated cytolysin
PF07993	21	0.0310969	0.295967	FALSE	13.3713	1.57053	CL0063	NADP_Rossmann	NAD_binding_4	Male sterility protein
PF06803	21	0.0311969	0.296502	FALSE	13.4595	1.56024			DUF1232	Protein of unknown function (DUF1232)
PF04134	21	0.0315968	0.299882	FALSE	13.4173	1.56514			DCC1-like	DCC1-like thiol-disulfide oxidoreductase
PF07242	21	0.0317968	0.301357	FALSE	13.3762	1.56995	CL0404	BPD_transp_1	DUF1430	Protein of unknown function (DUF1430)
PF03374	21	0.0318968	0.301882	FALSE	13.3821	1.56926			ANT	Phage antirepressor protein KilAC domain
PF13514	21	0.0319968	0.302406	FALSE	13.4288	1.5638	CL0023	P-loop_NTPase	AAA_27	AAA domain
PF01368	21	0.0322968	0.304815	FALSE	13.391	1.56822	CL0137	HAD	DHH	DHH family
PF00206	21	0.0324968	0.305849	FALSE	13.3816	1.56932			Lyase_1	Lyase
PF09680	21	0.0324968	0.305849	FALSE	13.4027	1.56685			YjcZ_2	Family of unknown function
PF00768	21	0.0327967	0.308244	FALSE	13.3807	1.56942	CL0013	Beta-lactamase	Peptidase_S11	D-alanyl-D-alanine carboxypeptidase
PF02129	21	0.0328967	0.308327	FALSE	13.3416	1.57402	CL0028	AB_hydrolase	Peptidase_S15	X-Pro dipeptidyl-peptidase (S15 family)
PF01435	21	0.0328967	0.308327	FALSE	13.4378	1.56276	CL0126	Peptidase_MA	Peptidase_M48	Peptidase family M48
PF02554	21	0.0329967	0.308836	FALSE	13.3672	1.57101	CL0062	APC	CstA	Carbon starvation protein CstA
PF02371	21	0.0331967	0.310279	FALSE	13.3567	1.57224	CL0198	HHH	Transposase_20	Transposase IS116/IS110/IS902 family
PF08267	21	0.0333967	0.311718	FALSE	13.3826	1.5692	CL0160	Methionine_synt	Meth_synt_1	Cobalamin-independent synthase, N-terminal domain
PF02016	21	0.0335966	0.313152	FALSE	13.441	1.56238	CL0014	Glutaminase_I	Peptidase_S66	LD-carboxypeptidase N-terminal domain
PF05595	21	0.0337966	0.314583	FALSE	13.4268	1.56404			DUF771	Domain of unknown function (DUF771)
PF10111	21	0.0339966	0.315576	FALSE	13.3865	1.56874	CL0110	GT-A	Glyco_tranf_2_2	Glycosyltransferase like family 2
PF03721	21	0.0339966	0.315576	FALSE	13.421	1.56471	CL0063	NADP_Rossmann	UDPG_MGDP_dh_N	UDP-glucose/GDP-mannose dehydrogenase family, NAD binding domain
PF13417	21	0.0341966	0.316998	FALSE	13.442	1.56227	CL0172	Thioredoxin	GST_N_3	Glutathione S-transferase, N-terminal domain
PF13492	21	0.0342966	0.317056	FALSE	13.3937	1.5679	CL0161	GAF	GAF_3	GAF domain
PF01555	21	0.0342966	0.317056	FALSE	13.4313	1.56351	CL0063	NADP_Rossmann	N6_N4_Mtase	DNA methylase
PF01717	21	0.0344966	0.31847	FALSE	13.3784	1.56969	CL0160	Methionine_synt	Meth_synt_2	Cobalamin-independent synthase, Catalytic domain
PF08000	21	0.0348965	0.321723	FALSE	13.4559	1.56065	CL0266	PH	bPH_1	Bacterial PH domain
PF17676	21	0.0350965	0.323126	FALSE	13.4503	1.5613	CL0364	Leu-IlvD	Peptidase_S66C	LD-carboxypeptidase C-terminal domain
PF09848	21	0.0351965	0.323607	FALSE	13.4222	1.56457	CL0023	P-loop_NTPase	DUF2075	Uncharacterized conserved protein (DUF2075)
PF01741	21	0.0352965	0.324086	FALSE	13.4682	1.55923	CL0167	Zn_Beta_Ribbon	MscL	Large-conductance mechanosensitive channel, MscL
PF13722	21	0.0356964	0.327314	FALSE	13.4226	1.56453			CstA_5TM	5TM C-terminal transporter carbon starvation CstA
PF10646	21	0.0358964	0.328702	FALSE	13.4554	1.56071			Germane	Sporulation and spore germination
PF02782	20	0.050095	0.45748	FALSE	13.3424	1.49898	CL0108	Actin_ATPase	FGGY_C	FGGY family of carbohydrate kinases, C-terminal domain
PF04023	20	0.050095	0.45748	FALSE	13.3585	1.49717	CL0206	TRB	FeoA	FeoA domain
PF01226	20	0.0508949	0.463534	FALSE	13.2948	1.50435			Form_Nir_trans	Formate/nitrite transporter
PF12727	20	0.0508949	0.463534	FALSE	13.4288	1.48934	CL0177	PBP	PBP_like	PBP superfamily domain
PF00201	20	0.0511949	0.465639	FALSE	13.4033	1.49217	CL0113	GT-B	UDPGT	UDP-glucoronosyl and UDP-glucosyl transferase
PF07905	20	0.0516948	0.469556	FALSE	13.392	1.49343			PucR	Purine catabolism regulatory protein-like family
PF06415	20	0.0517948	0.469833	FALSE	13.3797	1.4948			iPGM_N	BPG-independent PGAM N-terminus (iPGM_N)
PF16529	20	0.0521948	0.472195	FALSE	13.3896	1.4937	CL0186	Beta_propeller	Ge1_WD40	WD40 region of Ge1, enhancer of mRNA-decapping protein
PF08708	20	0.0521948	0.472195	FALSE	13.4166	1.49069			PriCT_1	Primase C terminal 1 (PriCT-1)
PF11398	20	0.0524948	0.473643	FALSE	13.3756	1.49526	CL0023	P-loop_NTPase	DUF2813	Protein of unknown function (DUF2813)
PF14659	20	0.0524948	0.473643	FALSE	13.4276	1.48947	CL0469	l-integrase_N	Phage_int_SAM_3	Phage integrase, N-terminal SAM-like domain
PF13715	20	0.0527947	0.475082	FALSE	13.3394	1.49932	CL0287	Transthyretin	CarbopepD_reg_2	CarboxypepD_reg-like domain
PF01207	20	0.0527947	0.475082	FALSE	13.3917	1.49346	CL0036	TIM_barrel	Dus	Dihydrouridine synthase (Dus)
PF12822	20	0.0529947	0.476249	FALSE	13.4018	1.49234	CL0315	Gx_transp	ECF_trnsprt	ECF transporter, substrate-specific component
PF07661	20	0.0535946	0.480883	FALSE	13.4108	1.49134	CL0251	MORN	MORN_2	MORN repeat variant
PF00113	20	0.0537946	0.480883	FALSE	13.4119	1.49121	CL0256	Enolase_TIM	Enolase_C	Enolase, C-terminal TIM barrel domain
PF00152	20	0.0537946	0.480883	FALSE	13.4128	1.49111	CL0040	tRNA_synt_II	tRNA-synt_2	tRNA synthetases class II (D, K and N)
PF08784	20	0.0537946	0.480883	FALSE	13.4282	1.4894	CL0123	HTH	RPA_C	Replication protein A C terminal
PF18884	20	0.0538946	0.481141	FALSE	13.3974	1.49283	CL0689	TSP3	TSP3_bac	Bacterial TSP3 repeat
PF05257	20	0.0541946	0.483181	FALSE	13.3947	1.49313	CL0125	Peptidase_CA	CHAP	CHAP domain
PF01841	20	0.0542946	0.483436	FALSE	13.4397	1.48813	CL0125	Peptidase_CA	Transglut_core	Transglutaminase-like superfamily
PF00849	20	0.0545945	0.485468	FALSE	13.4159	1.49077	CL0649	PseudoU_synth	PseudoU_synth_2	RNA pseudouridylate synthase
PF03952	20	0.0546945	0.485719	FALSE	13.3989	1.49266	CL0227	Enolase_N	Enolase_N	Enolase, N-terminal domain
PF13187	20	0.0550945	0.48863	FALSE	13.4155	1.49081	CL0344	4Fe-4S	Fer4_9	4Fe-4S dicluster domain
PF14622	20	0.0556944	0.493304	FALSE	13.4186	1.49047	CL0539	RNase_III	Ribonucleas_3_3	Ribonuclease-III-like
PF00358	20	0.0559944	0.494666	FALSE	13.3862	1.49408	CL0105	Hybrid	PTS_EIIA_1	phosphoenolpyruvate-dependent sugar phosphotransferase system, EIIA 1
PF00208	20	0.0559944	0.494666	FALSE	13.4004	1.49249	CL0063	NADP_Rossmann	ELFV_dehydrog	Glutamate/Leucine/Phenylalanine/Valine dehydrogenase
PF13472	20	0.0562944	0.496668	FALSE	13.415	1.49087	CL0264	SGNH_hydrolase	Lipase_GDSL_2	GDSL-like Lipase/Acylhydrolase family
PF01633	20	0.0565943	0.498015	FALSE	13.4278	1.48945	CL0016	PKinase	Choline_kinase	Choline/ethanolamine kinase
PF00015	20	0.0565943	0.498015	FALSE	13.4338	1.48878			MCPsignal	Methyl-accepting chemotaxis protein (MCP) signalling domain
PF12696	20	0.0572943	0.50352	FALSE	13.4097	1.49146	CL0023	P-loop_NTPase	TraG-D_C	TraM recognition site of TraD and TraG
PF06470	20	0.0573943	0.503744	FALSE	13.4618	1.48569			SMC_hinge	SMC proteins Flexible Hinge Domain
PF10462	20	0.0575942	0.504192	FALSE	13.4372	1.48841	CL0126	Peptidase_MA	Peptidase_M66	Peptidase M66
PF14278	20	0.0575942	0.504192	FALSE	13.4439	1.48766	CL0174	TetR_C	TetR_C_8	Transcriptional regulator C-terminal region
PF02801	20	0.0578942	0.506163	FALSE	13.4629	1.48556	CL0046	Thiolase	Ketoacyl-synt_C	Beta-ketoacyl synthase, C-terminal domain
PF01566	20	0.0585941	0.511621	FALSE	13.4483	1.48718	CL0062	APC	Nramp	Natural resistance-associated macrophage protein
PF06486	19	0.0807919	0.704535	FALSE	13.319	1.42653			DUF1093	Protein of unknown function (DUF1093)
PF01418	19	0.0819918	0.714078	FALSE	13.3333	1.425	CL0123	HTH	HTH_6	Helix-turn-helix domain, rpiR family
PF03710	19	0.0839916	0.730485	FALSE	13.4108	1.41677	CL0260	NTP_transf	GlnE	Glutamate-ammonia ligase adenylyltransferase
PF07475	19	0.0840916	0.730485	FALSE	13.411	1.41675	CL0374	PEP-carboxyk	Hpr_kinase_C	HPr Serine kinase C-terminal domain
PF00381	19	0.0847915	0.734605	FALSE	13.3659	1.42153			PTS-HPr	PTS HPr component phosphorylation site
PF03613	19	0.0847915	0.734605	FALSE	13.3684	1.42126			EIID-AGA	PTS system mannose/fructose/sorbose family IID component
PF13599	19	0.0848915	0.734605	FALSE	13.408	1.41706	CL0505	Pentapeptide	Pentapeptide_4	Pentapeptide repeats (9 copies)
PF02769	19	0.0851915	0.736259	FALSE	13.4256	1.41521			AIRS_C	AIR synthase related protein, C-terminal domain
PF10518	19	0.0855914	0.738772	FALSE	13.3917	1.41879	CL0300	TAT	TAT_signal	TAT (twin-arginine translocation) pathway signal sequence
PF20292	19	0.0861914	0.742057	FALSE	13.3448	1.42378
PF00112	19	0.0861914	0.742057	FALSE	13.3978	1.41814	CL0125	Peptidase_CA	Peptidase_C1	Papain family cysteine protease
PF13280	19	0.0866913	0.743524	FALSE	13.3837	1.41964	CL0654	WYL	WYL	WYL domain
PF00158	19	0.0866913	0.743524	FALSE	13.3906	1.41891	CL0023	P-loop_NTPase	Sigma54_activat	Sigma-54 interaction domain
PF00746	19	0.0866913	0.743524	FALSE	13.4262	1.41514			Gram_pos_anchor	LPXTG cell wall anchor motif
PF03123	19	0.0870913	0.74404	FALSE	13.33	1.42536			CAT_RBD	CAT RNA binding domain
PF18181	19	0.0868913	0.74404	FALSE	13.3941	1.41854	CL0676	SLATT	SLATT_1	SMODS and SLOG-associating 2TM effector domain 1
PF05402	19	0.0871913	0.74404	FALSE	13.3974	1.41819	CL0123	HTH	PqqD	Coenzyme PQQ synthesis protein D (PqqD)
PF08666	19	0.0869913	0.74404	FALSE	13.462	1.41138	CL0489	SAF	SAF	SAF domain
PF05598	19	0.0877912	0.745399	FALSE	13.424	1.41538			DUF772	Transposase domain (DUF772)
PF01475	19	0.0877912	0.745399	FALSE	13.4343	1.41429	CL0123	HTH	FUR	Ferric uptake regulator family
PF02566	19	0.0874913	0.745399	FALSE	13.4537	1.41225			OsmC	OsmC-like protein
PF07991	19	0.0876912	0.745399	FALSE	13.462	1.41138	CL0063	NADP_Rossmann	IlvN	Acetohydroxy acid isomeroreductase, NADPH-binding domain
PF04471	19	0.0880912	0.747009	FALSE	13.401	1.4178	CL0236	PDDEXK	Mrr_cat	Restriction endonuclease
PF08335	19	0.0889911	0.753696	FALSE	13.4708	1.41046	CL0291	KNTase_C	GlnD_UR_UTase	GlnD PII-uridylyltransferase
PF03602	19	0.0894911	0.754154	FALSE	13.3912	1.41884	CL0063	NADP_Rossmann	Cons_hypoth95	Conserved hypothetical protein 95
PF13558	19	0.0891911	0.754154	FALSE	13.4021	1.41769	CL0023	P-loop_NTPase	SbcCD_C	Putative exonuclease SbcCD, C subunit
PF04297	19	0.0893911	0.754154	FALSE	13.4179	1.41602	CL0123	HTH	UPF0122	Putative helix-turn-helix protein, YlxM / p13 like
PF02467	19	0.0893911	0.754154	FALSE	13.4417	1.41351			Whib	Transcription factor WhiB
PF14015	19	0.090391	0.760791	FALSE	13.4058	1.4173	CL0676	SLATT	DUF4231	Protein of unknown function (DUF4231)
PF09778	19	0.0910909	0.764779	FALSE	13.4307	1.41467	CL0125	Peptidase_CA	Guanylate_cyc_2	Guanylylate cyclase
PF00175	19	0.0909909	0.764779	FALSE	13.469	1.41065	CL0091	NAD_Ferredoxin	NAD_binding_1	Oxidoreductase NAD-binding domain
PF07664	19	0.0913909	0.766347	FALSE	13.4698	1.41056			FeoB_C	Ferrous iron transport protein B C terminus
PF10648	19	0.0916908	0.766961	FALSE	13.4181	1.416	CL0159	E-set	Gmad2	Immunoglobulin-like domain of bacterial spore germination
PF01757	19	0.0915908	0.766961	FALSE	13.4813	1.40936	CL0316	Acyl_transf_3	Acyl_transf_3	Acyltransferase family
PF14689	19	0.0932907	0.77938	FALSE	13.4984	1.40757			SPOB_a	Sensor_kinase_SpoOB-type, alpha-helical domain
PF03572	18	0.126187	1	FALSE	13.3301	1.35033	CL0127	ClpP_crotonase	Peptidase_S41	Peptidase family S41
PF03862	18	0.133187	1	FALSE	13.335	1.34983			SpoVAC_SpoVAEB	SpoVAC/SpoVAEB sporulation membrane protein
PF04014	18	0.126987	1	FALSE	13.3492	1.3484	CL0132	AbrB	MazE_antitoxin	Antidote-toxin recognition MazE, bacterial antitoxin
PF05708	18	0.129387	1	FALSE	13.3532	1.34799	CL0125	Peptidase_CA	Peptidase_C92	Permuted papain-like amidase enzyme, YaeF/YiiX, C92 family
PF19300	18	0.130787	1	FALSE	13.3543	1.34788			BPD_transp_1_N	Binding-prot-dependent transport system membrane comp, N-term
PF00216	18	0.128387	1	FALSE	13.3581	1.3475	CL0548	IHF-likeDNA-bdg	Bac_DNA_binding	Bacterial DNA-binding protein
PF02614	18	0.131087	1	FALSE	13.3599	1.34732	CL0034	Amidohydrolase	UxaC	Glucuronate isomerase
PF13576	18	0.130487	1	FALSE	13.3599	1.34732	CL0505	Pentapeptide	Pentapeptide_3	Pentapeptide repeats (9 copies)
PF00437	18	0.121688	1	FALSE	13.3653	1.34677	CL0023	P-loop_NTPase	T2SSE	Type II/IV secretion system protein
PF03609	18	0.130187	1	FALSE	13.3677	1.34653			EII-Sor	PTS system sorbose-specific iic component
PF04552	18	0.135886	1	FALSE	13.3685	1.34645	CL0123	HTH	Sigma54_DBD	Sigma-54, DNA binding domain
PF13522	18	0.132987	1	FALSE	13.3799	1.3453	CL0052	NTN	GATase_6	Glutamine amidotransferase domain
PF00932	18	0.132987	1	FALSE	13.3812	1.34517	CL0159	E-set	LTD	Lamin Tail Domain
PF00483	18	0.133187	1	FALSE	13.3823	1.34506	CL0110	GT-A	NTP_transferase	Nucleotidyl transferase
PF16868	18	0.128987	1	FALSE	13.3849	1.3448	CL0177	PBP	NMT1_3	NMT1-like family
PF13571	18	0.134187	1	FALSE	13.3852	1.34477			DUF4133	Domain of unknown function (DUF4133)
PF03215	18	0.130687	1	FALSE	13.39	1.34429	CL0023	P-loop_NTPase	Rad17	Rad17 P-loop domain
PF02534	18	0.129487	1	FALSE	13.3943	1.34386	CL0023	P-loop_NTPase	T4SS-DNA_transf	Type IV secretory system Conjugative DNA transfer
PF17910	18	0.135486	1	FALSE	13.3973	1.34355			FeoB_Cyto	FeoB cytosolic helical domain
PF00085	18	0.130187	1	FALSE	13.4035	1.34293	CL0172	Thioredoxin	Thioredoxin	Thioredoxin
PF03553	18	0.130587	1	FALSE	13.4049	1.34279	CL0182	IT	Na_H_antiporter	Na+/H+ antiporter family
PF09383	18	0.138586	1	FALSE	13.406	1.34268	CL0070	ACT	NIL	NIL domain
PF18291	18	0.135886	1	FALSE	13.4331	1.33997	CL0548	IHF-likeDNA-bdg	HU-HIG	HU domain fused to wHTH, Ig, or Glycine-rich motif
PF06013	18	0.130887	1	FALSE	13.4336	1.33992	CL0352	EsxAB	WXG100	Proteins of 100 residues with WXG
PF07676	18	0.142686	1	FALSE	13.4382	1.33947	CL0186	Beta_propeller	PD40	WD40-like Beta Propeller Repeat
PF13524	18	0.136986	1	FALSE	13.4476	1.33853	CL0113	GT-B	Glyco_trans_1_2	Glycosyl transferases group 1
PF00872	18	0.136186	1	FALSE	13.4491	1.33838	CL0219	RNase_H	Transposase_mut	Transposase, Mutator family
PF03130	18	0.136486	1	FALSE	13.467	1.3366	CL0020	TPR	HEAT_PBS	PBS lyase HEAT-like repeat
PF13669	18	0.134987	1	FALSE	13.4726	1.33605	CL0104	Glyoxalase	Glyoxalase_4	Glyoxalase/Bleomycin resistance protein/Dioxygenase superfamily
PF00078	18	0.139686	1	FALSE	13.5018	1.33316	CL0027	RdRP	RVT_1	Reverse transcriptase (RNA-dependent DNA polymerase)
PF14307	17	0.189981	1	FALSE	13.3394	1.27442	CL0058	Glyco_hydro_tim	Glyco_tran_WbsX	Glycosyltransferase WbsX
PF00476	17	0.19618	1	FALSE	13.3561	1.27283			DNA_pol_A	DNA polymerase family A
PF13537	17	0.190381	1	FALSE	13.3588	1.27257	CL0052	NTN	GATase_7	Glutamine amidotransferase domain
PF00984	17	0.192381	1	FALSE	13.3613	1.27233	CL0106	6PGD_C	UDPG_MGDP_dh	UDP-glucose/GDP-mannose dehydrogenase family, central domain
PF00011	17	0.189981	1	FALSE	13.3681	1.27168	CL0190	HSP20	HSP20	Hsp20/alpha crystallin family
PF14690	17	0.189781	1	FALSE	13.3733	1.27119	CL0167	Zn_Beta_Ribbon	zf-ISL3	zinc-finger of transposase IS204/IS1001/IS1096/IS1165
PF02776	17	0.190481	1	FALSE	13.374	1.27112	CL0254	THDP-binding	TPP_enzyme_N	Thiamine pyrophosphate enzyme, N-terminal TPP binding domain
PF00587	17	0.19718	1	FALSE	13.3788	1.27067	CL0040	tRNA_synt_II	tRNA-synt_2b	tRNA synthetase class II core domain (G, H, P, S and T)
PF14516	17	0.193881	1	FALSE	13.3863	1.26996	CL0023	P-loop_NTPase	AAA_35	AAA-like domain
PF00574	17	0.191081	1	FALSE	13.3883	1.26977	CL0127	ClpP_crotonase	CLP_protease	Clp protease
PF00581	17	0.191381	1	FALSE	13.3887	1.26973	CL0031	Phosphatase	Rhodanese	Rhodanese-like domain
PF16363	17	0.190281	1	FALSE	13.3888	1.26972	CL0063	NADP_Rossmann	GDP_Man_Dehyd	GDP-mannose 4,6 dehydratase
PF02779	17	0.19508	1	FALSE	13.3889	1.26971	CL0254	THDP-binding	Transket_pyr	Transketolase, pyrimidine binding domain
PF13580	17	0.193981	1	FALSE	13.3893	1.26967	CL0067	SIS	SIS_2	SIS domain
PF01232	17	0.19548	1	FALSE	13.3908	1.26953	CL0063	NADP_Rossmann	Mannitol_dh	Mannitol dehydrogenase Rossmann domain
PF17356	17	0.191581	1	FALSE	13.3912	1.26949			PBSX_XtrA	Phage-like element PBSX protein XtrA
PF01042	17	0.19908	1	FALSE	13.3923	1.26939	CL0534	YjgF-like	Ribonuc_L-PSP	Endoribonuclease L-PSP
PF00498	17	0.193881	1	FALSE	13.3928	1.26934	CL0357	SMAD-FHA	FHA	FHA domain
PF13374	17	0.20148	1	FALSE	13.3961	1.26903	CL0020	TPR	TPR_10	Tetratricopeptide repeat
PF17209	17	0.192181	1	FALSE	13.3967	1.26897	CL0527	Sm-like	Hfq	Hfq protein
PF05496	17	0.194081	1	FALSE	13.3984	1.26881	CL0023	P-loop_NTPase	RuvB_N	Holliday junction DNA helicase RuvB P-loop domain
PF12784	17	0.194681	1	FALSE	13.4003	1.26863	CL0236	PDDEXK	PDDEXK_2	PD-(D/E)XK nuclease family transposase
PF14520	17	0.188181	1	FALSE	13.4009	1.26857	CL0198	HHH	HHH_5	Helix-hairpin-helix domain
PF02590	17	0.19838	1	FALSE	13.4014	1.26852	CL0098	SPOUT	SPOUT_MTase	Predicted SPOUT methyltransferase
PF07963	17	0.193881	1	FALSE	13.4027	1.2684			N_methyl	Prokaryotic N-terminal methylation motif
PF05729	17	0.191181	1	FALSE	13.4038	1.2683	CL0023	P-loop_NTPase	NACHT	NACHT domain
PF05860	17	0.193681	1	FALSE	13.4096	1.26775	CL0268	Pec_lyase-like	Haemagg_act	haemagglutination activity domain
PF05908	17	0.19518	1	FALSE	13.4169	1.26706	CL0035	Peptidase_MH	Gamma_PGA_hydro	Poly-gamma-glutamate hydrolase
PF02222	17	0.192881	1	FALSE	13.4174	1.26701	CL0179	ATP-grasp	ATP-grasp	ATP-grasp domain
PF00891	17	0.19738	1	FALSE	13.4182	1.26694	CL0063	NADP_Rossmann	Methyltransf_2	O-methyltransferase domain
PF01571	17	0.19758	1	FALSE	13.4186	1.2669	CL0289	FBD	GCV_T	Aminomethyltransferase folate-binding domain
PF17871	17	0.19758	1	FALSE	13.42	1.26677	CL0671	AAA_lid	AAA_lid_9	AAA lid domain
PF04295	17	0.19708	1	FALSE	13.421	1.26667			GD_AH_C	D-galactarate dehydratase / Altronate hydrolase, C terminus
PF01503	17	0.193881	1	FALSE	13.4233	1.26645	CL0231	MazG	PRA-PH	Phosphoribosyl-ATP pyrophosphohydrolase
PF13180	17	0.193181	1	FALSE	13.4235	1.26644	CL0466	PDZ-like	PDZ_2	PDZ domain
PF00389	17	0.193081	1	FALSE	13.425	1.26629	CL0325	Form_Glyc_dh	2-Hacid_dh	D-isomer specific 2-hydroxyacid dehydrogenase, catalytic domain
PF03949	17	0.19618	1	FALSE	13.4266	1.26614	CL0063	NADP_Rossmann	Malic_M	Malic enzyme, NAD binding domain
PF02353	17	0.19668	1	FALSE	13.4271	1.2661	CL0063	NADP_Rossmann	CMAS	Mycolic acid cyclopropane synthetase
PF07685	17	0.20058	1	FALSE	13.4301	1.26581	CL0014	Glutaminase_I	GATase_3	CobB/CobQ-like glutamine amidotransferase domain
PF20293	17	0.19628	1	FALSE	13.4328	1.26556
PF20040	17	0.19528	1	FALSE	13.4365	1.26521			DUF6442	Family of unknown function (DUF6442)
PF00145	17	0.19878	1	FALSE	13.439	1.26498	CL0063	NADP_Rossmann	DNA_methylase	C-5 cytosine-specific DNA methylase
PF12849	17	0.194481	1	FALSE	13.4453	1.26438	CL0177	PBP	PBP_like_2	PBP superfamily domain
PF12669	17	0.19548	1	FALSE	13.4532	1.26364			FeoB_associated	FeoB-associated Cys-rich membrane protein
PF13166	17	0.20058	1	FALSE	13.4548	1.26349	CL0023	P-loop_NTPase	AAA_13	AAA domain
PF08125	17	0.19708	1	FALSE	13.4561	1.26337	CL0106	6PGD_C	Mannitol_dh_C	Mannitol dehydrogenase C-terminal domain
PF00390	17	0.19718	1	FALSE	13.4562	1.26336	CL0603	AA_dh_N	malic	Malic enzyme, N-terminal domain
PF17886	17	0.20178	1	FALSE	13.4599	1.26301	CL0190	HSP20	ArsA_HSP20	HSP20-like domain found in ArsA
PF04703	17	0.20048	1	FALSE	13.4638	1.26265	CL0123	HTH	FaeA	FaeA-like protein
PF17866	17	0.2005	1	FALSE	13.464	1.26262	CL0671	AAA_lid	AAA_lid_6	AAA lid domain
PF03720	17	0.19998	1	FALSE	13.477	1.26141	CL0039	HUP	UDPG_MGDP_dh_C	UDP-glucose/GDP-mannose dehydrogenase family, UDP binding domain
PF13177	17	0.20098	1	FALSE	13.4788	1.26124	CL0023	P-loop_NTPase	DNA_pol3_delta2	DNA polymerase III, delta subunit
PF00135	16	0.264974	1	FALSE	13.3139	1.20175	CL0028	AB_hydrolase	COesterase	Carboxylesterase family
PF14284	16	0.270373	1	FALSE	13.3316	1.20016			PcfJ	PcfJ-like protein
PF01071	16	0.270473	1	FALSE	13.3433	1.1991	CL0179	ATP-grasp	GARS_A	Phosphoribosylglycinamide synthetase, ATP-grasp (A) domain
PF02812	16	0.263274	1	FALSE	13.3466	1.19881	CL0603	AA_dh_N	ELFV_dehydrog_N	Glu/Leu/Phe/Val dehydrogenase, dimerisation domain
PF01904	16	0.269973	1	FALSE	13.349	1.19859			DUF72	Protein of unknown function DUF72
PF14657	16	0.267873	1	FALSE	13.3507	1.19844	CL0081	MBD-like	Arm-DNA-bind_4	Arm DNA-binding domain
PF00041	16	0.267273	1	FALSE	13.3511	1.1984	CL0159	E-set	fn3	Fibronectin type III domain
PF06051	16	0.271173	1	FALSE	13.3549	1.19806			DUF928	Domain of Unknown Function (DUF928)
PF00205	16	0.272873	1	FALSE	13.3562	1.19795	CL0085	FAD_DHS	TPP_enzyme_M	Thiamine pyrophosphate enzyme, central domain
PF13676	16	0.264574	1	FALSE	13.3581	1.19778	CL0173	STIR	TIR_2	TIR domain
PF14058	16	0.267473	1	FALSE	13.3704	1.19667			PcfK	PcfK-like protein
PF17763	16	0.270873	1	FALSE	13.3707	1.19665			Asparaginase_C	Glutaminase/Asparaginase C-terminal domain
PF00857	16	0.272873	1	FALSE	13.3754	1.19623			Isochorismatase	Isochorismatase family
PF00398	16	0.271573	1	FALSE	13.3777	1.19602	CL0063	NADP_Rossmann	RrnaAD	Ribosomal RNA adenine dimethylase
PF18073	16	0.272873	1	FALSE	13.379	1.1959	CL0167	Zn_Beta_Ribbon	Rubredoxin_2	Rubredoxin metal binding domain
PF13577	16	0.272373	1	FALSE	13.3794	1.19587	CL0051	NTF2	SnoaL_4	SnoaL-like domain
PF10415	16	0.270573	1	FALSE	13.3808	1.19574			FumaraseC_C	Fumarase C C-terminus
PF02880	16	0.272673	1	FALSE	13.3862	1.19526			PGM_PMM_III	Phosphoglucomutase/phosphomannomutase, alpha/beta/alpha domain III
PF13702	16	0.271873	1	FALSE	13.3871	1.19518	CL0037	Lysozyme	Lysozyme_like	Lysozyme-like
PF04963	16	0.271573	1	FALSE	13.3899	1.19493	CL0123	HTH	Sigma54_CBD	Sigma-54 factor, core binding domain
PF06779	16	0.273973	1	FALSE	13.3969	1.19431	CL0015	MFS	MFS_4	Uncharacterised MFS-type transporter YbfB
PF13434	16	0.276872	1	FALSE	13.3997	1.19406	CL0063	NADP_Rossmann	K_oxygenase	L-lysine 6-monooxygenase (NADPH-requiring)
PF01128	16	0.270573	1	FALSE	13.4054	1.19355	CL0110	GT-A	IspD	2-C-methyl-D-erythritol 4-phosphate cytidylyltransferase
PF02878	16	0.275172	1	FALSE	13.4094	1.19319			PGM_PMM_I	Phosphoglucomutase/phosphomannomutase, alpha/beta/alpha domain I
PF00359	16	0.276572	1	FALSE	13.4148	1.19271	CL0340	PTase-anion_tr	PTS_EIIA_2	Phosphoenolpyruvate-dependent sugar phosphotransferase system, EIIA 2
PF02879	16	0.277072	1	FALSE	13.4152	1.19268			PGM_PMM_II	Phosphoglucomutase/phosphomannomutase, alpha/beta/alpha domain II
PF03060	16	0.274773	1	FALSE	13.4183	1.1924	CL0036	TIM_barrel	NMO	Nitronate monooxygenase
PF00288	16	0.273073	1	FALSE	13.4197	1.19228	CL0329	S5	GHMP_kinases_N	GHMP kinases N terminal domain
PF00108	16	0.282372	1	FALSE	13.4205	1.19221	CL0046	Thiolase	Thiolase_N	Thiolase, N-terminal domain
PF17775	16	0.277272	1	FALSE	13.4212	1.19214	CL0051	NTF2	UPF0225	UPF0225 domain
PF00710	16	0.273273	1	FALSE	13.4213	1.19213			Asparaginase	Asparaginase, N-terminal
PF02909	16	0.272973	1	FALSE	13.4246	1.19184	CL0174	TetR_C	TetR_C_1	Tetracyclin repressor-like, C-terminal domain
PF08388	16	0.274273	1	FALSE	13.4249	1.19182	CL0359	Intron-mat_II	GIIM	Group II intron, maturase-specific domain
PF00111	16	0.270073	1	FALSE	13.4251	1.1918	CL0486	Fer2	Fer2	2Fe-2S iron-sulfur cluster binding domain
PF13365	16	0.279272	1	FALSE	13.4289	1.19146	CL0124	Peptidase_PA	Trypsin_2	Trypsin-like peptidase domain
PF00408	16	0.277872	1	FALSE	13.4516	1.18945			PGM_PMM_IV	Phosphoglucomutase/phosphomannomutase, C-terminal domain
PF13091	16	0.278272	1	FALSE	13.4562	1.18904	CL0479	PLD	PLDc_2	PLD-like domain
PF00309	16	0.276872	1	FALSE	13.4577	1.18891			Sigma54_AID	Sigma-54 factor, Activator interacting domain (AID)
PF11457	16	0.273473	1	FALSE	13.4598	1.18872			DUF3021	Protein of unknown function (DUF3021)
PF13361	16	0.278072	1	FALSE	13.4652	1.18825	CL0023	P-loop_NTPase	UvrD_C	UvrD-like helicase C-terminal domain
PF00035	16	0.281272	1	FALSE	13.4762	1.18728	CL0196	DSRM	dsrm	Double-stranded RNA binding motif
PF01262	16	0.282572	1	FALSE	13.5162	1.18376	CL0063	NADP_Rossmann	AlaDh_PNT_C	Alanine dehydrogenase/PNT, C-terminal domain
PF05226	15	0.356064	1	FALSE	13.3132	1.1267			CHASE2	CHASE2 domain
PF02452	15	0.363864	1	FALSE	13.3314	1.12516	CL0624	CcdB_PemK	PemK_toxin	PemK-like, MazF-like toxin of type II toxin-antitoxin system
PF02780	15	0.363664	1	FALSE	13.3523	1.1234	CL0591	TKC_like	Transketolase_C	Transketolase, C-terminal domain
PF00013	15	0.361164	1	FALSE	13.3548	1.12319	CL0007	KH	KH_1	KH domain
PF00544	15	0.362464	1	FALSE	13.3601	1.12275	CL0268	Pec_lyase-like	Pectate_lyase_4	Pectate lyase
PF16864	15	0.363764	1	FALSE	13.3756	1.12145	CL0123	HTH	Dimerisation2	Dimerisation domain
PF08386	15	0.366563	1	FALSE	13.3835	1.12078	CL0028	AB_hydrolase	Abhydrolase_4	TAP-like protein
PF02985	15	0.359564	1	FALSE	13.3843	1.12072	CL0020	TPR	HEAT	HEAT repeat
PF17280	15	0.367763	1	FALSE	13.3866	1.12052			DUF5345	Family of unknown function (DUF5345)
PF00211	15	0.367863	1	FALSE	13.3899	1.12025	CL0276	Nucleot_cyclase	Guanylate_cyc	Adenylate and Guanylate cyclase catalytic domain
PF01039	15	0.361664	1	FALSE	13.3899	1.12025	CL0127	ClpP_crotonase	Carboxyl_trans	Carboxyl transferase domain
PF01070	15	0.365063	1	FALSE	13.3901	1.12023	CL0036	TIM_barrel	FMN_dh	FMN-dependent dehydrogenase
PF20426	15	0.363464	1	FALSE	13.3904	1.12021
PF14534	15	0.366863	1	FALSE	13.3906	1.12019	CL0051	NTF2	DUF4440	Domain of unknown function (DUF4440)
PF06963	15	0.370163	1	FALSE	13.3934	1.11995	CL0015	MFS	FPN1	Ferroportin1 (FPN1)
PF00814	15	0.364864	1	FALSE	13.3943	1.11988	CL0108	Actin_ATPase	TsaD	tRNA N6-adenosine threonylcarbamoyltransferase
PF07602	15	0.369063	1	FALSE	13.396	1.11974	CL0268	Pec_lyase-like	DUF1565	Protein of unknown function (DUF1565)
PF19385	15	0.368663	1	FALSE	13.3995	1.11944			DUF5960	Family of unknown function (DUF5960)
PF18008	15	0.362364	1	FALSE	13.4038	1.11909			Bac_RepA_C	Replication initiator protein A C-terminal domain
PF01180	15	0.367163	1	FALSE	13.4041	1.11906	CL0036	TIM_barrel	DHO_dh	Dihydroorotate dehydrogenase
PF01938	15	0.364964	1	FALSE	13.405	1.11899	CL0021	OB	TRAM	TRAM domain
PF17820	15	0.364864	1	FALSE	13.405	1.11899	CL0466	PDZ-like	PDZ_6	PDZ domain
PF12724	15	0.368563	1	FALSE	13.4056	1.11894	CL0042	Flavoprotein	Flavodoxin_5	Flavodoxin domain
PF00762	15	0.361764	1	FALSE	13.4057	1.11893	CL0043	Chelatase	Ferrochelatase	Ferrochelatase
PF07799	15	0.364264	1	FALSE	13.4102	1.11855			DUF1643	Protein of unknown function (DUF1643)
PF01996	15	0.366963	1	FALSE	13.411	1.11848			F420_ligase	F420-0:Gamma-glutamyl ligase
PF19077	15	0.366463	1	FALSE	13.4116	1.11843	CL0159	E-set	Big_13	Bacterial Ig-like domain
PF20473	15	0.368363	1	FALSE	13.4123	1.11838
PF01883	15	0.365163	1	FALSE	13.4139	1.11824	CL0232	NifU	FeS_assembly_P	Iron-sulfur cluster assembly protein
PF11716	15	0.367263	1	FALSE	13.4152	1.11813	CL0310	DinB	MDMPI_N	Mycothiol maleylpyruvate isomerase N-terminal domain
PF04355	15	0.372563	1	FALSE	13.4172	1.11797	CL0320	PepSY	SmpA_OmlA	SmpA / OmlA family
PF06804	15	0.368263	1	FALSE	13.4194	1.11778	CL0209	Bet_v_1_like	Lipoprotein_18	NlpB/DapX lipoprotein
PF10503	15	0.371363	1	FALSE	13.4206	1.11768	CL0028	AB_hydrolase	Esterase_PHB	Esterase PHB depolymerase
PF18765	15	0.3614	1	FALSE	13.4213	1.11762	CL0260	NTP_transf	Polbeta	Polymerase beta, Nucleotidyltransferase
PF08843	15	0.366363	1	FALSE	13.4278	1.11709	CL0260	NTP_transf	AbiEii	Nucleotidyl transferase AbiEii toxin, Type IV TA system
PF00657	15	0.370663	1	FALSE	13.4297	1.11693	CL0264	SGNH_hydrolase	Lipase_GDSL	GDSL-like Lipase/Acylhydrolase
PF14490	15	0.372963	1	FALSE	13.4312	1.1168	CL0198	HHH	HHH_4	Helix-hairpin-helix containing domain
PF00230	15	0.367363	1	FALSE	13.4334	1.11662			MIP	Major intrinsic protein
PF03610	15	0.372763	1	FALSE	13.4405	1.11603	CL0245	EDD	EIIA-man	PTS system fructose IIA component
PF00282	15	0.374263	1	FALSE	13.4463	1.11555	CL0061	PLP_aminotran	Pyridoxal_deC	Pyridoxal-dependent decarboxylase conserved domain
PF01909	15	0.377362	1	FALSE	13.4811	1.11267	CL0260	NTP_transf	NTP_transf_2	Nucleotidyltransferase domain
PF00970	15	0.374163	1	FALSE	13.4955	1.11148	CL0076	FAD_Lum_binding	FAD_binding_6	Oxidoreductase FAD-binding domain
PF13751	14	0.462854	1	FALSE	13.3359	1.0498	CL0219	RNase_H	DDE_Tnp_1_6	Transposase DDE domain
PF03741	14	0.464754	1	FALSE	13.3438	1.04918	CL0292	LysE	TerC	Integral membrane protein TerC family
PF05504	14	0.463954	1	FALSE	13.3445	1.04912			Spore_GerAC	Spore germination B3/ GerAC like, C-terminal
PF07274	14	0.461854	1	FALSE	13.3474	1.04889			DUF1440	Protein of unknown function (DUF1440)
PF10604	14	0.464354	1	FALSE	13.3495	1.04873	CL0209	Bet_v_1_like	Polyketide_cyc2	Polyketide cyclase / dehydrase and lipid transport
PF13358	14	0.465353	1	FALSE	13.3541	1.04837	CL0219	RNase_H	DDE_3	DDE superfamily endonuclease
PF02677	14	0.469153	1	FALSE	13.3584	1.04803			QueH	Epoxyqueuosine reductase QueH
PF13564	14	0.465953	1	FALSE	13.3622	1.04773	CL0131	DoxD-like	DoxX_2	DoxX-like family
PF07179	14	0.461954	1	FALSE	13.3657	1.04746			SseB	SseB protein N-terminal domain
PF03992	14	0.468053	1	FALSE	13.3699	1.04713	CL0032	Dim_A_B_barrel	ABM	Antibiotic biosynthesis monooxygenase
PF02417	14	0.464954	1	FALSE	13.3701	1.04711			Chromate_transp	Chromate transporter
PF04101	14	0.461854	1	FALSE	13.3714	1.04701	CL0113	GT-B	Glyco_tran_28_C	Glycosyltransferase family 28 C-terminal domain
PF00186	14	0.470053	1	FALSE	13.375	1.04673	CL0387	DHFred	DHFR_1	Dihydrofolate reductase
PF00582	14	0.472653	1	FALSE	13.3833	1.04608	CL0039	HUP	Usp	Universal stress protein family
PF14905	14	0.466753	1	FALSE	13.3844	1.04599	CL0193	MBB	OMP_b-brl_3	Outer membrane protein beta-barrel family
PF00912	14	0.474453	1	FALSE	13.3852	1.04593	CL0037	Lysozyme	Transgly	Transglycosylase
PF00691	14	0.469753	1	FALSE	13.3865	1.04583			OmpA	OmpA family
PF13471	14	0.467553	1	FALSE	13.389	1.04563	CL0125	Peptidase_CA	Transglut_core3	Transglutaminase-like superfamily
PF06224	14	0.463854	1	FALSE	13.3891	1.04563	CL0123	HTH	HTH_42	Winged helix DNA-binding domain
PF20277	14	0.470153	1	FALSE	13.3893	1.04561
PF11193	14	0.474753	1	FALSE	13.3905	1.04552			DUF2812	Protein of unknown function (DUF2812)
PF12645	14	0.466353	1	FALSE	13.3905	1.04552	CL0123	HTH	HTH_16	Helix-turn-helix domain
PF03447	14	0.469953	1	FALSE	13.3967	1.04503	CL0063	NADP_Rossmann	NAD_binding_3	Homoserine dehydrogenase, NAD binding domain
PF13469	14	0.474853	1	FALSE	13.3969	1.04502	CL0023	P-loop_NTPase	Sulfotransfer_3	Sulfotransferase family
PF18277	14	0.472153	1	FALSE	13.3984	1.0449			AbrB_C	AbrB C-terminal domain
PF05103	14	0.468153	1	FALSE	13.3991	1.04485			DivIVA	DivIVA protein
PF09995	14	0.473253	1	FALSE	13.4002	1.04476			MPAB_Lcp_cat	ER-bound oxygenase mpaB/B'/Rubber oxygenase, catalytic domain
PF00258	14	0.471653	1	FALSE	13.4004	1.04474	CL0042	Flavoprotein	Flavodoxin_1	Flavodoxin
PF09981	14	0.473153	1	FALSE	13.4009	1.04471			DUF2218	Uncharacterized protein conserved in bacteria (DUF2218)
PF04978	14	0.472953	1	FALSE	13.4017	1.04464	CL0310	DinB	DUF664	Protein of unknown function (DUF664)
PF16912	14	0.471753	1	FALSE	13.403	1.04454	CL0063	NADP_Rossmann	Glu_dehyd_C	Glucose dehydrogenase C-terminus
PF01344	14	0.476352	1	FALSE	13.404	1.04446	CL0186	Beta_propeller	Kelch_1	Kelch motif
PF02627	14	0.475052	1	FALSE	13.4065	1.04427	CL0423	AhpD-like	CMD	Carboxymuconolactone decarboxylase family
PF13685	14	0.473853	1	FALSE	13.407	1.04423	CL0224	DHQS	Fe-ADH_2	Iron-containing alcohol dehydrogenase
PF02811	14	0.477452	1	FALSE	13.4072	1.04422	CL0034	Amidohydrolase	PHP	PHP domain
PF01425	14	0.464554	1	FALSE	13.4093	1.04405			Amidase	Amidase
PF00676	14	0.470353	1	FALSE	13.4094	1.04404	CL0254	THDP-binding	E1_dh	Dehydrogenase E1 component
PF01118	14	0.467853	1	FALSE	13.4094	1.04404	CL0063	NADP_Rossmann	Semialdhyde_dh	Semialdehyde dehydrogenase, NAD binding domain
PF13156	14	0.466453	1	FALSE	13.4131	1.04376	CL0236	PDDEXK	Mrr_cat_2	Restriction endonuclease
PF01869	14	0.472853	1	FALSE	13.4137	1.04371	CL0108	Actin_ATPase	BcrAD_BadFG	BadF/BadG/BcrA/BcrD ATPase family
PF05448	14	0.471253	1	FALSE	13.4151	1.0436	CL0028	AB_hydrolase	AXE1	Acetyl xylan esterase (AXE1)
PF02922	14	0.476652	1	FALSE	13.4172	1.04344	CL0369	GHD	CBM_48	Carbohydrate-binding module 48 (Isoamylase N-terminal domain)
PF00553	14	0.475652	1	FALSE	13.4189	1.0433	CL0203	CBD	CBM_2	Cellulose binding domain
PF20568	14	0.475152	1	FALSE	13.4205	1.04318
PF09346	14	0.472053	1	FALSE	13.4219	1.04307	CL0526	SUKH	SMI1_KNR4	SMI1 / KNR4 family (SUKH-1)
PF13964	14	0.476552	1	FALSE	13.4223	1.04304	CL0186	Beta_propeller	Kelch_6	Kelch motif
PF18013	14	0.471153	1	FALSE	13.4223	1.04304	CL0037	Lysozyme	Phage_lysozyme2	Phage tail lysozyme
PF03706	14	0.471953	1	FALSE	13.4232	1.04297			LPG_synthase_TM	Lysylphosphatidylglycerol synthase TM region
PF04466	14	0.470153	1	FALSE	13.4244	1.04288	CL0023	P-loop_NTPase	Terminase_3	Phage terminase large subunit
PF00485	14	0.473253	1	FALSE	13.4248	1.04285	CL0023	P-loop_NTPase	PRK	Phosphoribulokinase / Uridine kinase family
PF00089	14	0.473953	1	FALSE	13.4257	1.04278	CL0124	Peptidase_PA	Trypsin	Trypsin
PF01740	14	0.472853	1	FALSE	13.4261	1.04275	CL0502	STAS	STAS	STAS domain
PF14200	14	0.471753	1	FALSE	13.4297	1.04247	CL0066	Trefoil	RicinB_lectin_2	Ricin-type beta-trefoil lectin domain-like
PF19187	14	0.472553	1	FALSE	13.4298	1.04246	CL0123	HTH	HTH_PafC	PafC helix-turn-helix domain
PF08544	14	0.470753	1	FALSE	13.4383	1.0418	CL0677	GHMP_C	GHMP_kinases_C	GHMP kinases C terminal
PF06271	14	0.478152	1	FALSE	13.439	1.04174			RDD	RDD family
PF03151	14	0.472253	1	FALSE	13.4421	1.0415	CL0184	DMT	TPT	Triose-phosphate Transporter family
PF00491	14	0.471353	1	FALSE	13.4486	1.041	CL0302	Arginase	Arginase	Arginase family
PF13500	14	0.480352	1	FALSE	13.4538	1.0406	CL0023	P-loop_NTPase	AAA_26	AAA domain
PF02457	14	0.480452	1	FALSE	13.4727	1.03914			DAC	DisA bacterial checkpoint controller nucleotide-binding
PF13433	14	0.480052	1	FALSE	13.4781	1.03872	CL0144	Periplas_BP	Peripla_BP_5	Periplasmic binding protein domain
PF03067	14	0.482752	1	FALSE	13.4869	1.03804	CL0159	E-set	LPMO_10	Lytic polysaccharide mono-oxygenase, cellulose-degrading
PF00586	14	0.480752	1	FALSE	13.5159	1.03582			AIRS	AIR synthase related protein, N-terminal domain
PF02650	14	0.484252	1	FALSE	13.5186	1.03561	CL0123	HTH	HTH_WhiA	WhiA C-terminal HTH domain
PF01914	14	0.481852	1	FALSE	13.5218	1.03537	CL0292	LysE	MarC	MarC family integral membrane protein
PF05043	13	0.572943	1	FALSE	13.3397	0.974535	CL0123	HTH	Mga	Mga helix-turn-helix domain
PF14028	13	0.575442	1	FALSE	13.3432	0.974279			Lant_dehydr_C	Lantibiotic biosynthesis dehydratase C-term
PF05193	13	0.569343	1	FALSE	13.3444	0.974191	CL0094	Peptidase_ME	Peptidase_M16_C	Peptidase M16 inactive domain
PF03435	13	0.583742	1	FALSE	13.348	0.973929	CL0063	NADP_Rossmann	Sacchrp_dh_NADP	Saccharopine dehydrogenase NADP binding domain
PF02698	13	0.574243	1	FALSE	13.3604	0.973025			DUF218	DUF218 domain
PF16661	13	0.576442	1	FALSE	13.361	0.972981	CL0381	Metallo-HOrase	Lactamase_B_6	Metallo-beta-lactamase superfamily domain
PF13490	13	0.579342	1	FALSE	13.3612	0.972967	CL0645	Anti-sigma_N	zf-HC2	Putative zinc-finger
PF13487	13	0.568643	1	FALSE	13.3627	0.972857	CL0237	HD_PDEase	HD_5	HD domain
PF03929	13	0.580742	1	FALSE	13.3631	0.972828	CL0490	PepSY_TM-like	PepSY_TM	PepSY-associated TM region
PF00393	13	0.574643	1	FALSE	13.3641	0.972755	CL0106	6PGD_C	6PGD	6-phosphogluconate dehydrogenase, C-terminal domain
PF02310	13	0.582042	1	FALSE	13.3696	0.972355	CL0063	NADP_Rossmann	B12-binding	B12 binding domain
PF02230	13	0.576842	1	FALSE	13.3698	0.972341	CL0028	AB_hydrolase	Abhydrolase_2	Phospholipase/Carboxylesterase
PF13431	13	0.577142	1	FALSE	13.377	0.971817	CL0020	TPR	TPR_17	Tetratricopeptide repeat
PF13603	13	0.577242	1	FALSE	13.3787	0.971694	CL0039	HUP	tRNA-synt_1_2	Leucyl-tRNA synthetase, Domain 2
PF20469	13	0.579142	1	FALSE	13.379	0.971672
PF02223	13	0.577742	1	FALSE	13.382	0.971454	CL0023	P-loop_NTPase	Thymidylate_kin	Thymidylate kinase
PF16935	13	0.578442	1	FALSE	13.3836	0.971338			Hol_Tox	Putative Holin-like Toxin (Hol-Tox)
PF13344	13	0.576742	1	FALSE	13.3857	0.971186	CL0137	HAD	Hydrolase_6	Haloacid dehalogenase-like hydrolase
PF12689	13	0.578342	1	FALSE	13.3867	0.971113	CL0137	HAD	Acid_PPase	Acid Phosphatase
PF01575	13	0.580942	1	FALSE	13.3918	0.970743	CL0050	HotDog	MaoC_dehydratas	MaoC like domain
PF00355	13	0.578342	1	FALSE	13.3954	0.970482	CL0516	ISP-domain	Rieske	Rieske [2Fe-2S] domain
PF03237	13	0.580542	1	FALSE	13.3991	0.970214	CL0023	P-loop_NTPase	Terminase_6N	Terminase large subunit, T4likevirus-type, N-terminal
PF16697	13	0.583142	1	FALSE	13.4017	0.970026	CL0357	SMAD-FHA	Yop-YscD_cpl	Inner membrane component of T3SS, cytoplasmic domain
PF09335	13	0.584042	1	FALSE	13.4031	0.969925			SNARE_assoc	SNARE associated Golgi protein
PF10551	13	0.581242	1	FALSE	13.4045	0.969824	CL0219	RNase_H	MULE	MULE transposase domain
PF00656	13	0.579342	1	FALSE	13.4049	0.969795	CL0093	Peptidase_CD	Peptidase_C14	Caspase domain
PF08245	13	0.578742	1	FALSE	13.4069	0.96965	CL0023	P-loop_NTPase	Mur_ligase_M	Mur ligase middle domain
PF00465	13	0.575142	1	FALSE	13.4072	0.969628	CL0224	DHQS	Fe-ADH	Iron-containing alcohol dehydrogenase
PF05719	13	0.575142	1	FALSE	13.409	0.969498			GPP34	Golgi phosphoprotein 3 (GPP34)
PF00226	13	0.586941	1	FALSE	13.4097	0.969447	CL0392	Chaperone-J	DnaJ	DnaJ domain
PF08327	13	0.585541	1	FALSE	13.4103	0.969404	CL0209	Bet_v_1_like	AHSA1	Activator of Hsp90 ATPase homolog 1-like protein
PF03051	13	0.579942	1	FALSE	13.412	0.969281	CL0125	Peptidase_CA	Peptidase_C1_2	Peptidase C1-like family
PF03592	13	0.582042	1	FALSE	13.4163	0.968971			Terminase_2	Terminase small subunit
PF02361	13	0.580042	1	FALSE	13.4167	0.968942			CbiQ	Cobalt transport protein
PF10882	13	0.582042	1	FALSE	13.421	0.968631	CL0266	PH	bPH_5	Bacterial PH domain
PF01131	13	0.578142	1	FALSE	13.4238	0.968429			Topoisom_bac	DNA topoisomerase
PF09299	13	0.585041	1	FALSE	13.4242	0.9684			Mu-transpos_C	Mu transposase, C-terminal
PF03600	13	0.591541	1	FALSE	13.4243	0.968393	CL0182	IT	CitMHS	Citrate transporter
PF17288	13	0.582142	1	FALSE	13.4245	0.968379	CL0219	RNase_H	Terminase_3C	Terminase RNAseH like domain
PF11372	13	0.583642	1	FALSE	13.4256	0.968299	CL0198	HHH	DUF3173	Domain of unknown function (DUF3173)
PF01751	13	0.580942	1	FALSE	13.4259	0.968278	CL0413	Toprim-like	Toprim	Toprim domain
PF06115	13	0.586841	1	FALSE	13.4264	0.968242			DUF956	Domain of unknown function (DUF956)
PF10088	13	0.583342	1	FALSE	13.4273	0.968177	CL0023	P-loop_NTPase	DUF2326	Uncharacterised protein conserved in bacteria (DUF2326)
PF01094	13	0.584342	1	FALSE	13.428	0.968126	CL0144	Periplas_BP	ANF_receptor	Receptor family ligand binding region
PF06026	13	0.590641	1	FALSE	13.4301	0.967975	CL0246	ISOCOT_Fold	Rib_5-P_isom_A	Ribose 5-phosphate isomerase A (phosphoriboisomerase A)
PF02833	13	0.580842	1	FALSE	13.4316	0.967867			DHHA2	DHHA2 domain
PF02852	13	0.584042	1	FALSE	13.4373	0.967456	CL0608	Reductase_C	Pyr_redox_dim	Pyridine nucleotide-disulphide oxidoreductase, dimerisation domain
PF07731	13	0.580442	1	FALSE	13.4381	0.967399	CL0026	CU_oxidase	Cu-oxidase_2	Multicopper oxidase
PF04738	13	0.591741	1	FALSE	13.4383	0.967384			Lant_dehydr_N	Lantibiotic dehydratase, N terminus
PF05717	13	0.581142	1	FALSE	13.443	0.967046			TnpB_IS66	IS66 Orf2 like protein
PF19974	13	0.589141	1	FALSE	13.4438	0.966989	CL0016	PKinase	TCAD9	Ternary complex associated domain 9
PF00478	13	0.588141	1	FALSE	13.4441	0.966967	CL0036	TIM_barrel	IMPDH	IMP dehydrogenase / GMP reductase domain
PF09424	13	0.590141	1	FALSE	13.4459	0.966837	CL0279	GatB_YqeY	YqeY	Yqey-like protein
PF02475	13	0.582442	1	FALSE	13.4513	0.966449	CL0063	NADP_Rossmann	Met_10	Met-10+ like-protein
PF00269	13	0.590541	1	FALSE	13.455	0.966184			SASP	Small, acid-soluble spore proteins, alpha/beta type
PF03137	13	0.586441	1	FALSE	13.4551	0.966176	CL0015	MFS	OATP	Organic Anion Transporter Polypeptide (OATP) family
PF06662	13	0.589341	1	FALSE	13.4556	0.96614	CL0059	6_Hairpin	C5-epim_C	D-glucuronyl C5-epimerase C-terminus
PF13814	13	0.586241	1	FALSE	13.463	0.965609	CL0123	HTH	Replic_Relax	Replication-relaxation
PF02558	13	0.587141	1	FALSE	13.4778	0.964549	CL0063	NADP_Rossmann	ApbA	Ketopantoate reductase PanE/ApbA
PF19776	12	0.678332	1	FALSE	13.32	0.900901	CL0123	HTH	DUF6262	Family of unknown function (DUF6262)
PF05199	12	0.682932	1	FALSE	13.3486	0.898971			GMC_oxred_C	GMC oxidoreductase
PF06187	12	0.677332	1	FALSE	13.3499	0.898883	CL0036	TIM_barrel	DUF993	Protein of unknown function (DUF993)
PF02090	12	0.675732	1	FALSE	13.3512	0.898796			SPAM	Salmonella surface presentation of antigen gene type M protein
PF19398	12	0.683932	1	FALSE	13.3515	0.898775			DUF5973	Family of unknown function (DUF5973)
PF00166	12	0.672433	1	FALSE	13.3528	0.898688	CL0296	GroES	Cpn10	Chaperonin 10 Kd subunit
PF06389	12	0.680832	1	FALSE	13.3537	0.898627			Filo_VP24	Filovirus membrane-associated protein VP24
PF03006	12	0.682032	1	FALSE	13.3587	0.898291	CL0192	GPCR_A	HlyIII	Haemolysin-III related
PF03668	12	0.682132	1	FALSE	13.3594	0.898244	CL0023	P-loop_NTPase	ATP_bind_2	P-loop ATPase protein family
PF19086	12	0.684232	1	FALSE	13.3594	0.898244	CL0613	Terp_synthase	Terpene_syn_C_2	Terpene synthase family 2, C-terminal metal binding
PF02153	12	0.683332	1	FALSE	13.3598	0.898217	CL0063	NADP_Rossmann	PDH	Prephenate dehydrogenase
PF01325	12	0.686131	1	FALSE	13.3632	0.897989	CL0123	HTH	Fe_dep_repress	Iron dependent repressor, N-terminal DNA binding domain
PF14512	12	0.687031	1	FALSE	13.3672	0.89772	CL0529	FMN-dep-NRtase	TM1586_NiRdase	Putative TM nitroreductase
PF03649	12	0.681132	1	FALSE	13.3675	0.8977			UPF0014	Uncharacterised protein family (UPF0014)
PF02535	12	0.686731	1	FALSE	13.3699	0.897539	CL0184	DMT	Zip	ZIP Zinc transporter
PF14527	12	0.681232	1	FALSE	13.3752	0.897183	CL0324	Homing_endonuc	LAGLIDADG_WhiA	WhiA LAGLIDADG-like domain
PF00652	12	0.690531	1	FALSE	13.3787	0.896948	CL0066	Trefoil	Ricin_B_lectin	Ricin-type beta-trefoil lectin domain
PF01116	12	0.6815	1	FALSE	13.3816	0.896751	CL0036	TIM_barrel	F_bP_aldolase	Fructose-bisphosphate aldolase class-II
PF01832	12	0.692931	1	FALSE	13.388	0.896325	CL0037	Lysozyme	Glucosaminidase	Mannosyl-glycoprotein endo-beta-N-acetylglucosaminidase
PF13473	12	0.685031	1	FALSE	13.3912	0.896111	CL0026	CU_oxidase	Cupredoxin_1	Cupredoxin-like domain
PF00383	12	0.689931	1	FALSE	13.3937	0.895944	CL0109	CDA	dCMP_cyt_deam_1	Cytidine and deoxycytidylate deaminase zinc-binding region
PF07833	12	0.687831	1	FALSE	13.3977	0.895676			Cu_amine_oxidN1	Copper amine oxidase N-terminal domain
PF01933	12	0.682432	1	FALSE	13.3978	0.895669			CofD	2-phospho-L-lactate transferase CofD
PF13022	12	0.692031	1	FALSE	13.399	0.895589	CL0123	HTH	HTH_Tnp_1_2	Helix-turn-helix of insertion element transposase
PF06125	12	0.683732	1	FALSE	13.3998	0.895536	CL0021	OB	DUF961	Bacterial protein of unknown function (DUF961)
PF14437	12	0.690331	1	FALSE	13.404	0.895255	CL0109	CDA	MafB19-deam	MafB19-like deaminase
PF03979	12	0.688631	1	FALSE	13.4041	0.895248			Sigma70_r1_1	Sigma-70 factor, region 1.1
PF14567	12	0.688331	1	FALSE	13.4075	0.895021	CL0526	SUKH	SUKH_5	SMI1-KNR4 cell-wall
PF13418	12	0.690831	1	FALSE	13.4106	0.894815	CL0186	Beta_propeller	Kelch_4	Galactose oxidase, central domain
PF02810	12	0.685131	1	FALSE	13.4115	0.894755			SEC-C	SEC-C motif
PF16999	12	0.689031	1	FALSE	13.4119	0.894728	CL0255	ATP_synthase	V-ATPase_G_2	Vacuolar (H+)-ATPase G subunit
PF01066	12	0.686131	1	FALSE	13.4147	0.894541			CDP-OH_P_transf	CDP-alcohol phosphatidyltransferase
PF18335	12	0.689931	1	FALSE	13.4155	0.894488	CL0010	SH3	SH3_13	ATP-dependent RecD-like DNA helicase SH3 domain
PF13570	12	0.684132	1	FALSE	13.4158	0.894468	CL0186	Beta_propeller	PQQ_3	PQQ-like domain
PF07889	12	0.689831	1	FALSE	13.4169	0.894394			DUF1664	Protein of unknown function (DUF1664)
PF10298	12	0.687131	1	FALSE	13.4219	0.894061	CL0324	Homing_endonuc	WhiA_N	WhiA N-terminal LAGLIDADG-like domain
PF02668	12	0.694031	1	FALSE	13.4239	0.893928	CL0029	Cupin	TauD	Taurine catabolism dioxygenase TauD, TfdA family
PF03033	12	0.689931	1	FALSE	13.4243	0.893901	CL0113	GT-B	Glyco_transf_28	Glycosyltransferase family 28 N-terminal domain
PF00708	12	0.685231	1	FALSE	13.4261	0.893782	CL0622	Acylphosphatase	Acylphosphatase	Acylphosphatase
PF18911	12	0.687631	1	FALSE	13.4264	0.893762	CL0159	E-set	PKD_4	PKD domain
PF17932	12	0.692231	1	FALSE	13.4268	0.893735	CL0174	TetR_C	TetR_C_24	Tetracyclin repressor-like, C-terminal domain
PF01939	12	0.687331	1	FALSE	13.4271	0.893715	CL0236	PDDEXK	NucS	Endonuclease NucS
PF03830	12	0.688731	1	FALSE	13.4278	0.893668			PTSIIB_sorb	PTS system sorbose subfamily IIB component
PF00361	12	0.688531	1	FALSE	13.4285	0.893622	CL0425	ComplexI-N	Proton_antipo_M	Proton-conducting membrane transporter
PF04892	12	0.686831	1	FALSE	13.4286	0.893615			VanZ	VanZ like family
PF13672	12	0.687331	1	FALSE	13.4334	0.893296	CL0238	PP2C	PP2C_2	Protein phosphatase 2C
PF06293	12	0.692431	1	FALSE	13.4339	0.893263	CL0016	PKinase	Kdo	Lipopolysaccharide kinase (Kdo/WaaP) family
PF01467	12	0.690431	1	FALSE	13.4342	0.893243	CL0039	HUP	CTP_transf_like	Cytidylyltransferase-like
PF19124	12	0.688831	1	FALSE	13.4354	0.893163			DUF5808	Family of unknown function (DUF5808)
PF13349	12	0.685431	1	FALSE	13.4362	0.89311	CL0268	Pec_lyase-like	DUF4097	Putative adhesin
PF02754	12	0.692131	1	FALSE	13.4493	0.89224			CCG	Cysteine-rich domain
PF07849	12	0.694131	1	FALSE	13.4495	0.892226			DUF1641	Protein of unknown function (DUF1641)
PF05145	12	0.694831	1	FALSE	13.4549	0.891868	CL0142	Membrane_trans	AbrB	Transition state regulatory protein AbrB
PF01135	12	0.693431	1	FALSE	13.4588	0.89161	CL0063	NADP_Rossmann	PCMT	Protein-L-isoaspartate(D-aspartate) O-methyltransferase (PCMT)
PF20348	12	0.690331	1	FALSE	13.4608	0.891477
PF13415	12	0.687331	1	FALSE	13.462	0.891398	CL0186	Beta_propeller	Kelch_3	Galactose oxidase, central domain
PF07732	12	0.689431	1	FALSE	13.4633	0.891312	CL0026	CU_oxidase	Cu-oxidase_3	Multicopper oxidase
PF00743	12	0.692131	1	FALSE	13.4645	0.891233	CL0063	NADP_Rossmann	FMO-like	Flavin-binding monooxygenase-like
PF13360	12	0.688831	1	FALSE	13.4741	0.890598	CL0186	Beta_propeller	PQQ_2	PQQ-like domain
PF13292	12	0.689431	1	FALSE	13.4808	0.890155	CL0254	THDP-binding	DXP_synthase_N	1-deoxy-D-xylulose-5-phosphate synthase
PF13456	12	0.687531	1	FALSE	13.4829	0.890016	CL0219	RNase_H	RVT_3	Reverse transcriptase-like
PF13479	11	0.774223	1	FALSE	13.3356	0.82486	CL0023	P-loop_NTPase	AAA_24	AAA domain
PF06445	11	0.774723	1	FALSE	13.3398	0.8246	CL0319	SHS2	GyrI-like	GyrI-like small molecule binding domain
PF01367	11	0.774123	1	FALSE	13.34	0.824588	CL0464	5_3_exonuc_C	5_3_exonuc	5'-3' exonuclease, C-terminal SAM fold
PF04239	11	0.780622	1	FALSE	13.3418	0.824476			DUF421	Protein of unknown function (DUF421)
PF00118	11	0.775722	1	FALSE	13.3476	0.824118			Cpn60_TCP1	TCP-1/cpn60 chaperonin family
PF09752	11	0.779022	1	FALSE	13.3584	0.823452	CL0028	AB_hydrolase	DUF2048	Alpha/beta hydrolase domain containing 18
PF04314	11	0.780022	1	FALSE	13.3616	0.823255			PCuAC	Copper chaperone PCu(A)C
PF14568	11	0.780222	1	FALSE	13.3642	0.823095	CL0526	SUKH	SUKH_6	SMI1-KNR4 cell-wall
PF02875	11	0.775822	1	FALSE	13.3696	0.822762			Mur_ligase_C	Mur ligase family, glutamate ligase domain
PF00481	11	0.773623	1	FALSE	13.3702	0.822725	CL0238	PP2C	PP2C	Protein phosphatase 2C
PF08937	11	0.782522	1	FALSE	13.3707	0.822694	CL0173	STIR	DUF1863	MTH538 TIR-like domain (DUF1863)
PF01011	11	0.775422	1	FALSE	13.3727	0.822571	CL0186	Beta_propeller	PQQ	PQQ enzyme repeat
PF08840	11	0.780122	1	FALSE	13.3742	0.822479	CL0028	AB_hydrolase	BAAT_C	BAAT / Acyl-CoA thioester hydrolase C terminal
PF17957	11	0.777322	1	FALSE	13.3746	0.822455	CL0159	E-set	Big_7	Bacterial Ig domain
PF12958	11	0.778722	1	FALSE	13.3748	0.822442			DUF3847	Protein of unknown function (DUF3847)
PF02608	11	0.782822	1	FALSE	13.3775	0.822276	CL0144	Periplas_BP	Bmp	ABC transporter substrate-binding protein PnrA-like
PF00749	11	0.780822	1	FALSE	13.3776	0.82227	CL0039	HUP	tRNA-synt_1c	tRNA synthetases class I (E and Q), catalytic domain
PF03703	11	0.779722	1	FALSE	13.3834	0.821914	CL0266	PH	bPH_2	Bacterial PH domain
PF04616	11	0.782122	1	FALSE	13.385	0.821815	CL0143	B_Fructosidase	Glyco_hydro_43	Glycosyl hydrolases family 43
PF01483	11	0.774023	1	FALSE	13.3854	0.821791	CL0202	GBD	P_proprotein	Proprotein convertase P-domain
PF00877	11	0.779622	1	FALSE	13.3863	0.821736	CL0125	Peptidase_CA	NLPC_P60	NlpC/P60 family
PF00929	11	0.784722	1	FALSE	13.387	0.821693	CL0219	RNase_H	RNase_T	Exonuclease
PF07155	11	0.778622	1	FALSE	13.3872	0.82168	CL0315	Gx_transp	ECF-ribofla_trS	ECF-type riboflavin transporter, S component
PF03364	11	0.782622	1	FALSE	13.3876	0.821656	CL0209	Bet_v_1_like	Polyketide_cyc	Polyketide cyclase / dehydrase and lipid transport
PF13840	11	0.781622	1	FALSE	13.3895	0.821539	CL0070	ACT	ACT_7	ACT domain
PF06500	11	0.779522	1	FALSE	13.3911	0.821441	CL0028	AB_hydrolase	FrsA-like	Esterase FrsA-like
PF18741	11	0.782022	1	FALSE	13.3917	0.821404	CL0236	PDDEXK	MTES_1575	REase_MTES_1575
PF02629	11	0.774123	1	FALSE	13.3932	0.821312	CL0063	NADP_Rossmann	CoA_binding	CoA binding domain
PF03796	11	0.779622	1	FALSE	13.3938	0.821276	CL0023	P-loop_NTPase	DnaB_C	DnaB-like helicase C terminal domain
PF04261	11	0.789121	1	FALSE	13.3973	0.821061	CL0032	Dim_A_B_barrel	Dyp_perox	Dyp-type peroxidase family
PF03965	11	0.780222	1	FALSE	13.398	0.821018	CL0123	HTH	Penicillinase_R	Penicillinase repressor
PF00430	11	0.779822	1	FALSE	13.4035	0.820681	CL0255	ATP_synthase	ATP-synt_B	ATP synthase B/B' CF(0)
PF13612	11	0.782222	1	FALSE	13.4061	0.820522	CL0219	RNase_H	DDE_Tnp_1_3	Transposase DDE domain
PF03328	11	0.780322	1	FALSE	13.4073	0.820449	CL0151	PK_TIM	HpcH_HpaI	HpcH/HpaI aldolase/citrate lyase family
PF14117	11	0.776622	1	FALSE	13.4075	0.820436			DUF4287	Domain of unknown function (DUF4287)
PF00474	11	0.782922	1	FALSE	13.4096	0.820308	CL0062	APC	SSF	Sodium:solute symporter family
PF00365	11	0.785521	1	FALSE	13.4113	0.820204	CL0240	PFK	PFK	Phosphofructokinase
PF08443	11	0.774223	1	FALSE	13.4117	0.820179	CL0179	ATP-grasp	RimK	RimK-like ATP-grasp domain
PF05547	11	0.786121	1	FALSE	13.4124	0.820137	CL0126	Peptidase_MA	Peptidase_M6	Immune inhibitor A peptidase M6
PF02739	11	0.778822	1	FALSE	13.4126	0.820124	CL0280	PIN	5_3_exonuc_N	5'-3' exonuclease, N-terminal resolvase-like domain
PF14525	11	0.788921	1	FALSE	13.4134	0.820075	CL0029	Cupin	AraC_binding_2	AraC-binding-like domain
PF00198	11	0.784422	1	FALSE	13.4136	0.820063	CL0149	CoA-acyltrans	2-oxoacid_dh	2-oxoacid dehydrogenases acyltransferase (catalytic domain)
PF01568	11	0.784322	1	FALSE	13.4141	0.820033	CL0332	AcetylDC-like	Molydop_binding	Molydopterin dinucleotide binding domain
PF00933	11	0.787221	1	FALSE	13.4152	0.819965	CL0058	Glyco_hydro_tim	Glyco_hydro_3	Glycosyl hydrolase family 3 N terminal domain
PF13768	11	0.782022	1	FALSE	13.4195	0.819703	CL0128	vWA-like	VWA_3	von Willebrand factor type A domain
PF03663	11	0.785021	1	FALSE	13.4219	0.819556	CL0059	6_Hairpin	Glyco_hydro_76	Glycosyl hydrolase family 76
PF07739	11	0.783422	1	FALSE	13.4231	0.819483			TipAS	TipAS antibiotic-recognition domain
PF07751	11	0.777722	1	FALSE	13.4254	0.819342			Abi_2	Abi-like protein
PF14748	11	0.780322	1	FALSE	13.427	0.819245	CL0106	6PGD_C	P5CR_dimer	Pyrroline-5-carboxylate reductase dimerisation
PF13328	11	0.781022	1	FALSE	13.4277	0.819202	CL0237	HD_PDEase	HD_4	HD domain
PF05721	11	0.787121	1	FALSE	13.4279	0.81919	CL0029	Cupin	PhyH	Phytanoyl-CoA dioxygenase (PhyH)
PF06325	11	0.787321	1	FALSE	13.4286	0.819147	CL0063	NADP_Rossmann	PrmA	Ribosomal protein L11 methyltransferase (PrmA)
PF02321	11	0.7825	1	FALSE	13.4287	0.819138	CL0105	Hybrid	OEP	Outer membrane efflux protein
PF01941	11	0.784622	1	FALSE	13.4312	0.818989			AdoMet_Synthase	S-adenosylmethionine synthetase (AdoMet synthetase)
PF04072	11	0.782822	1	FALSE	13.4315	0.81897	CL0063	NADP_Rossmann	LCM	Leucine carboxyl methyltransferase
PF07484	11	0.783022	1	FALSE	13.4399	0.818458			Collar	Phage Tail Collar Domain
PF02602	11	0.783222	1	FALSE	13.4412	0.818379			HEM4	Uroporphyrinogen-III synthase HemD
PF13592	11	0.788421	1	FALSE	13.4428	0.818282	CL0123	HTH	HTH_33	Winged helix-turn helix
PF13477	11	0.786821	1	FALSE	13.4484	0.817941	CL0113	GT-B	Glyco_trans_4_2	Glycosyl transferase 4-like
PF16656	11	0.784122	1	FALSE	13.4485	0.817935	CL0159	E-set	Pur_ac_phosph_N	Purple acid Phosphatase, N-terminal domain
PF11941	11	0.780622	1	FALSE	13.4529	0.817668	CL0369	GHD	DUF3459	Domain of unknown function (DUF3459)
PF00614	11	0.787921	1	FALSE	13.4534	0.817637	CL0479	PLD	PLDc	Phospholipase D Active site motif
PF08852	11	0.786321	1	FALSE	13.454	0.817601	CL0020	TPR	DUF1822	Protein of unknown function (DUF1822)
PF13452	11	0.782722	1	FALSE	13.4544	0.817576	CL0050	HotDog	MaoC_dehydrat_N	N-terminal half of MaoC dehydratase
PF13905	11	0.788021	1	FALSE	13.4608	0.817188	CL0172	Thioredoxin	Thioredoxin_8	Thioredoxin-like
PF18879	11	0.785321	1	FALSE	13.4655	0.816902	CL0352	EsxAB	EspA_EspE	EspA/EspE family
PF05728	11	0.785521	1	FALSE	13.4754	0.816302	CL0028	AB_hydrolase	UPF0227	Uncharacterised protein family (UPF0227)
PF13409	11	0.792921	1	FALSE	13.4754	0.816302	CL0172	Thioredoxin	GST_N_2	Glutathione S-transferase, N-terminal domain
PF13701	11	0.785221	1	FALSE	13.4792	0.816072	CL0219	RNase_H	DDE_Tnp_1_4	Transposase DDE domain group 1
PF14532	11	0.784922	1	FALSE	13.4835	0.815812	CL0023	P-loop_NTPase	Sigma54_activ_2	Sigma-54 interaction domain
PF09819	11	0.785921	1	FALSE	13.4916	0.815322			ABC_cobalt	ABC-type cobalt transport system, permease component
PF17203	10	0.861214	1	FALSE	13.3176	0.750886	CL0165	Cache	sCache_3_2	Single cache domain 3
PF16357	10	0.852715	1	FALSE	13.3314	0.750109	CL0490	PepSY_TM-like	PepSY_TM_like_2	Putative PepSY_TM-like
PF02543	10	0.860914	1	FALSE	13.3451	0.749339	CL0108	Actin_ATPase	Carbam_trans_N	Carbamoyltransferase N-terminus
PF02537	10	0.854015	1	FALSE	13.3452	0.749333	CL0184	DMT	CRCB	CrcB-like protein, Camphor Resistance (CrcB)
PF00285	10	0.855314	1	FALSE	13.3467	0.749249			Citrate_synt	Citrate synthase, C-terminal domain
PF13786	10	0.860014	1	FALSE	13.3469	0.749238	CL0159	E-set	DUF4179	Domain of unknown function (DUF4179)
PF02620	10	0.858914	1	FALSE	13.347	0.749232			YceD	Large ribosomal RNA subunit accumulation protein YceD
PF09924	10	0.855014	1	FALSE	13.3543	0.748822	CL0257	Acetyltrans	LPG_synthase_C	Phosphatidylglycerol lysyltransferase, C-terminal
PF12740	10	0.859114	1	FALSE	13.3548	0.748794	CL0028	AB_hydrolase	Chlorophyllase2	Chlorophyllase enzyme
PF00754	10	0.854915	1	FALSE	13.3579	0.748621	CL0202	GBD	F5_F8_type_C	F5/8 type C domain
PF01149	10	0.860214	1	FALSE	13.3597	0.74852			Fapy_DNA_glyco	Formamidopyrimidine-DNA glycosylase N-terminal domain
PF02733	10	0.857414	1	FALSE	13.3631	0.748329	CL0245	EDD	Dak1	Dak1 domain
PF02224	10	0.857214	1	FALSE	13.3634	0.748313	CL0023	P-loop_NTPase	Cytidylate_kin	Cytidylate kinase
PF04717	10	0.859714	1	FALSE	13.3653	0.748206	CL0021	OB	Phage_base_V	Type VI secretion system/phage-baseplate injector OB domain
PF03129	10	0.853915	1	FALSE	13.366	0.748167	CL0458	IIaaRS-ABD	HGTP_anticodon	Anticodon binding domain
PF13086	10	0.854115	1	FALSE	13.3665	0.748139	CL0023	P-loop_NTPase	AAA_11	AAA domain
PF04394	10	0.855114	1	FALSE	13.3676	0.748077			DUF536	Protein of unknown function, DUF536
PF09445	10	0.856914	1	FALSE	13.3691	0.747994	CL0063	NADP_Rossmann	Methyltransf_15	RNA cap guanine-N2 methyltransferase
PF01712	10	0.856714	1	FALSE	13.3709	0.747893	CL0023	P-loop_NTPase	dNK	Deoxynucleoside kinase
PF00384	10	0.853715	1	FALSE	13.372	0.747831			Molybdopterin	Molybdopterin oxidoreductase
PF03471	10	0.858714	1	FALSE	13.3725	0.747803			CorC_HlyC	Transporter associated domain
PF00797	10	0.864114	1	FALSE	13.3772	0.747541	CL0125	Peptidase_CA	Acetyltransf_2	N-acetyltransferase
PF13728	10	0.856014	1	FALSE	13.3776	0.747518	CL0172	Thioredoxin	TraF	F plasmid transfer operon protein
PF16177	10	0.859314	1	FALSE	13.3806	0.747351	CL0378	ANL	ACAS_N	Acetyl-coenzyme A synthetase N-terminus
PF00298	10	0.856314	1	FALSE	13.3825	0.747245			Ribosomal_L11	Ribosomal protein L11, RNA binding domain
PF03323	10	0.857114	1	FALSE	13.3834	0.747194			GerA	Bacillus/Clostridium GerA spore germination protein
PF03734	10	0.865913	1	FALSE	13.3834	0.747194	CL0508	YkuD	YkuD	L,D-transpeptidase catalytic domain
PF01764	10	0.862114	1	FALSE	13.3845	0.747133	CL0028	AB_hydrolase	Lipase_3	Lipase (class 3)
PF03946	10	0.851815	1	FALSE	13.3851	0.747099			Ribosomal_L11_N	Ribosomal protein L11, N-terminal domain
PF02913	10	0.858814	1	FALSE	13.3864	0.747027	CL0277	FAD-oxidase_C	FAD-oxidase_C	FAD linked oxidases, C-terminal domain
PF00633	10	0.855714	1	FALSE	13.3881	0.746932	CL0198	HHH	HHH	Helix-hairpin-helix motif
PF01144	10	0.860514	1	FALSE	13.3881	0.746932	CL0246	ISOCOT_Fold	CoA_trans	Coenzyme A transferase
PF08379	10	0.863614	1	FALSE	13.3896	0.746848			Bact_transglu_N	Bacterial transglutaminase-like N-terminal region
PF01035	10	0.856514	1	FALSE	13.3912	0.746759			DNA_binding_1	6-O-methylguanine DNA methyltransferase, DNA binding domain
PF13635	10	0.854915	1	FALSE	13.3916	0.746737	CL0236	PDDEXK	DUF4143	Domain of unknown function (DUF4143)
PF19293	10	0.861014	1	FALSE	13.3919	0.74672			CdaA_N	CdaA N-terminal transmembrane domain
PF14492	10	0.858614	1	FALSE	13.3921	0.746709	CL0437	EF-G_C	EFG_III	Elongation Factor G, domain III
PF00684	10	0.861314	1	FALSE	13.3924	0.746692			DnaJ_CXXCXGXG	DnaJ central domain
PF02785	10	0.863414	1	FALSE	13.3984	0.746358	CL0105	Hybrid	Biotin_carb_C	Biotin carboxylase C-terminal domain
PF02798	10	0.859514	1	FALSE	13.3989	0.74633	CL0172	Thioredoxin	GST_N	Glutathione S-transferase, N-terminal domain
PF05425	10	0.861414	1	FALSE	13.4003	0.746252	CL0430	CopD_like	CopD	Copper resistance protein D
PF07681	10	0.859514	1	FALSE	13.4012	0.746202	CL0131	DoxD-like	DoxX	DoxX
PF01037	10	0.856714	1	FALSE	13.4017	0.746174	CL0032	Dim_A_B_barrel	AsnC_trans_reg	Lrp/AsnC ligand binding domain
PF07366	10	0.859114	1	FALSE	13.402	0.746157	CL0051	NTF2	SnoaL	SnoaL-like polyketide cyclase
PF02719	10	0.862514	1	FALSE	13.4028	0.746113	CL0063	NADP_Rossmann	Polysacc_synt_2	Polysaccharide biosynthesis protein
PF11700	10	0.859514	1	FALSE	13.403	0.746102	CL0015	MFS	ATG22	Vacuole effluxer Atg22 like
PF01145	10	0.861714	1	FALSE	13.4033	0.746085	CL0433	SPFH	Band_7	SPFH domain / Band 7 family
PF13359	10	0.855414	1	FALSE	13.4033	0.746085	CL0219	RNase_H	DDE_Tnp_4	DDE superfamily endonuclease
PF01641	10	0.858414	1	FALSE	13.4039	0.746052	CL0080	Beta-tent	SelR	SelR domain
PF02229	10	0.858414	1	FALSE	13.4087	0.745784	CL0609	sPC4_like	PC4	Transcriptional Coactivator p15 (PC4)
PF13515	10	0.857914	1	FALSE	13.4096	0.745734	CL0307	FUSC	FUSC_2	Fusaric acid resistance protein-like
PF14078	10	0.853915	1	FALSE	13.4103	0.745695			DUF4259	Domain of unknown function (DUF4259)
PF00591	10	0.860314	1	FALSE	13.4104	0.74569			Glycos_transf_3	Glycosyl transferase family, a/b domain
PF00801	10	0.863614	1	FALSE	13.4104	0.74569	CL0159	E-set	PKD	PKD domain
PF14287	10	0.857914	1	FALSE	13.4105	0.745684			DUF4368	Domain of unknown function (DUF4368)
PF04018	10	0.861514	1	FALSE	13.4116	0.745623			DUF368	Domain of unknown function (DUF368)
PF13230	10	0.855214	1	FALSE	13.4125	0.745573	CL0052	NTN	GATase_4	Glutamine amidotransferases class-II
PF20408	10	0.857014	1	FALSE	13.4138	0.745501
PF01790	10	0.854015	1	FALSE	13.4157	0.745395			LGT	Prolipoprotein diacylglyceryl transferase
PF00565	10	0.862714	1	FALSE	13.416	0.745379	CL0049	Tudor	SNase	Staphylococcal nuclease homologue
PF13474	10	0.859714	1	FALSE	13.4177	0.745284	CL0051	NTF2	SnoaL_3	SnoaL-like domain
PF16555	10	0.857414	1	FALSE	13.4183	0.745251	CL0287	Transthyretin	GramPos_pilinD1	Gram-positive pilin subunit D1, N-terminal domain
PF02836	10	0.864714	1	FALSE	13.4198	0.745168	CL0058	Glyco_hydro_tim	Glyco_hydro_2_C	Glycosyl hydrolases family 2, TIM barrel domain
PF06831	10	0.857314	1	FALSE	13.4204	0.745134	CL0303	H2TH	H2TH	Formamidopyrimidine-DNA glycosylase H2TH domain
PF02086	10	0.859914	1	FALSE	13.4212	0.74509	CL0063	NADP_Rossmann	MethyltransfD12	D12 class N6 adenine-specific DNA methyltransferase
PF00289	10	0.861014	1	FALSE	13.4229	0.744995	CL0483	PreATP-grasp	Biotin_carb_N	Biotin carboxylase, N-terminal domain
PF03781	10	0.867113	1	FALSE	13.4242	0.744923	CL0056	C_Lectin	FGE-sulfatase	Sulfatase-modifying factor enzyme 1
PF13289	10	0.861614	1	FALSE	13.4276	0.744735	CL0085	FAD_DHS	SIR2_2	SIR2-like domain
PF00557	10	0.863014	1	FALSE	13.4284	0.74469			Peptidase_M24	Metallopeptidase family M24
PF02861	10	0.864414	1	FALSE	13.4294	0.744635			Clp_N	Clp amino terminal domain, pathogenicity island component
PF02885	10	0.855914	1	FALSE	13.4296	0.744624			Glycos_trans_3N	Glycosyl transferase family, helical bundle domain
PF03717	10	0.862114	1	FALSE	13.4308	0.744557			PBP_dimer	Penicillin-binding Protein dimerisation domain
PF20432	10	0.862314	1	FALSE	13.4313	0.74453
PF00732	10	0.861914	1	FALSE	13.4327	0.744452	CL0063	NADP_Rossmann	GMC_oxred_N	GMC oxidoreductase
PF06160	10	0.861714	1	FALSE	13.4342	0.744369			EzrA	Septation ring formation regulator, EzrA
PF00503	10	0.858714	1	FALSE	13.4352	0.744313	CL0023	P-loop_NTPase	G-alpha	G-protein alpha subunit
PF01595	10	0.857114	1	FALSE	13.4357	0.744286			DUF21	Cyclin M transmembrane N-terminal domain
PF14815	10	0.863014	1	FALSE	13.4357	0.744286	CL0261	NUDIX	NUDIX_4	NUDIX domain
PF01612	10	0.859714	1	FALSE	13.4379	0.744164	CL0219	RNase_H	DNA_pol_A_exo1	3'-5' exonuclease
PF08668	10	0.857514	1	FALSE	13.4379	0.744164	CL0237	HD_PDEase	HDOD	HDOD domain
PF00127	10	0.863414	1	FALSE	13.4388	0.744114	CL0026	CU_oxidase	Copper-bind	Copper binding proteins, plastocyanin/azurin family
PF00687	10	0.861814	1	FALSE	13.4388	0.744114			Ribosomal_L1	Ribosomal protein L1p/L10e family
PF09594	10	0.860014	1	FALSE	13.4422	0.743926	CL0111	GT-C	GT87	Glycosyltransferase family 87
PF02803	10	0.866113	1	FALSE	13.4427	0.743898	CL0046	Thiolase	Thiolase_C	Thiolase, C-terminal domain
PF06971	10	0.856214	1	FALSE	13.4429	0.743887	CL0123	HTH	Put_DNA-bind_N	Putative DNA-binding protein N-terminus
PF02734	10	0.865113	1	FALSE	13.4431	0.743876			Dak2	DAK2 domain
PF06983	10	0.858714	1	FALSE	13.4438	0.743837	CL0104	Glyoxalase	3-dmu-9_3-mt	3-demethylubiquinone-9 3-methyltransferase
PF04116	10	0.855414	1	FALSE	13.4452	0.74376			FA_hydroxylase	Fatty acid hydroxylase superfamily
PF16242	10	0.863714	1	FALSE	13.4453	0.743754	CL0336	FMN-binding	Pyrid_ox_like	Pyridoxamine 5'-phosphate oxidase like
PF01895	10	0.863714	1	FALSE	13.446	0.743716	CL0297	PhoU	PhoU	PhoU domain
PF00183	10	0.864714	1	FALSE	13.4507	0.743456			HSP90	Hsp90 protein
PF04203	10	0.861314	1	FALSE	13.4532	0.743318			Sortase	Sortase domain
PF00590	10	0.864014	1	FALSE	13.4547	0.743235			TP_methylase	Tetrapyrrole (Corrin/Porphyrin) Methylases
PF16254	10	0.865713	1	FALSE	13.4579	0.743058	CL0035	Peptidase_MH	DUF4910	Domain of unknown function (DUF4910)
PF00654	10	0.864214	1	FALSE	13.4628	0.742788			Voltage_CLC	Voltage gated chloride channel
PF03881	10	0.863014	1	FALSE	13.4779	0.741955	CL0016	PKinase	Fructosamin_kin	Fructosamine kinase
PF02603	10	0.867613	1	FALSE	13.4796	0.741862	CL0365	MurF-HprK_N	Hpr_kinase_N	HPr Serine kinase N terminus
PF00529	10	0.863714	1	FALSE	13.483	0.741675	CL0105	Hybrid	CusB_dom_1	Cation efflux system protein CusB domain 1
PF12826	10	0.865513	1	FALSE	13.4855	0.741537	CL0198	HHH	HHH_2	Helix-hairpin-helix motif
PF10602	10	0.863714	1	FALSE	13.4878	0.741411	CL0020	TPR	RPN7	26S proteasome subunit RPN7
PF01844	10	0.867713	1	FALSE	13.5239	0.739432	CL0263	His-Me_finger	HNH	HNH endonuclease
PF05090	10	0.867213	1	FALSE	13.5242	0.739415			VKG_Carbox	Vitamin K-dependent gamma-carboxylase
PF03308	9	0.913509	1	FALSE	13.3243	0.675458	CL0023	P-loop_NTPase	MeaB	Methylmalonyl Co-A mutase-associated GTPase MeaB
PF01985	9	0.913009	1	FALSE	13.3249	0.675427			CRS1_YhbY	CRS1 / YhbY (CRM) domain
PF03819	9	0.914309	1	FALSE	13.3265	0.675346	CL0231	MazG	MazG	MazG nucleotide pyrophosphohydrolase domain
PF05569	9	0.911809	1	FALSE	13.3387	0.674728	CL0126	Peptidase_MA	Peptidase_M56	BlaR1 peptidase M56
PF13793	9	0.916208	1	FALSE	13.3404	0.674642	CL0533	PRTase-like	Pribosyltran_N	N-terminal domain of ribose phosphate pyrophosphokinase
PF02416	9	0.912509	1	FALSE	13.3417	0.674577			TatA_B_E	mttA/Hcf106 family
PF17936	9	0.918108	1	FALSE	13.3425	0.674536	CL0159	E-set	Big_6	Bacterial Ig domain
PF06841	9	0.914809	1	FALSE	13.3429	0.674516	CL0569	Phage_TTPs	Phage_T4_gp19	T4-like virus tail tube protein gp19
PF04909	9	0.916208	1	FALSE	13.345	0.67441	CL0034	Amidohydrolase	Amidohydro_2	Amidohydrolase
PF04264	9	0.913809	1	FALSE	13.3543	0.67394			YceI	YceI-like domain
PF03596	9	0.913109	1	FALSE	13.3552	0.673895	CL0292	LysE	Cad	Cadmium resistance transporter
PF01810	9	0.912409	1	FALSE	13.3648	0.673411	CL0292	LysE	LysE	LysE type translocator
PF09537	9	0.917808	1	FALSE	13.3712	0.673088	CL0044	Ferritin	DUF2383	Domain of unknown function (DUF2383)
PF18813	9	0.913509	1	FALSE	13.3713	0.673083	CL0688	BECR	PBECR4	phage-Barnase-EndoU-ColicinE5/D-RelE like nuclease4
PF19136	9	0.914809	1	FALSE	13.3728	0.673008			DUF5819	Family of unknown function (DUF5819)
PF08712	9	0.918508	1	FALSE	13.3751	0.672892			Nfu_N	Scaffold protein Nfu/NifU N terminal
PF07949	9	0.913309	1	FALSE	13.3772	0.672787			YbbR	YbbR-like protein
PF10722	9	0.920208	1	FALSE	13.3791	0.672691	CL0097	TypeIII_Chap	YbjN	Putative bacterial sensory transduction regulator
PF00025	9	0.9182	1	FALSE	13.3795	0.672669	CL0023	P-loop_NTPase	Arf	ADP-ribosylation factor family
PF09419	9	0.920708	1	FALSE	13.3832	0.672485	CL0137	HAD	PGP_phosphatase	Mitochondrial PGP phosphatase
PF13536	9	0.915208	1	FALSE	13.3832	0.672485	CL0184	DMT	EmrE	Putative multidrug resistance efflux transporter
PF09580	9	0.915508	1	FALSE	13.3877	0.672259			Spore_YhcN_YlaJ	Sporulation lipoprotein YhcN/YlaJ (Spore_YhcN_YlaJ)
PF00043	9	0.916708	1	FALSE	13.3883	0.672229	CL0497	GST_C	GST_C	Glutathione S-transferase, C-terminal domain
PF00675	9	0.913409	1	FALSE	13.3918	0.672053	CL0094	Peptidase_ME	Peptidase_M16	Insulinase (Peptidase family M16)
PF03951	9	0.916608	1	FALSE	13.3948	0.671903			Gln-synt_N	Glutamine synthetase, beta-Grasp domain
PF14572	9	0.913009	1	FALSE	13.3948	0.671903	CL0533	PRTase-like	Pribosyl_synth	Phosphoribosyl synthetase-associated domain
PF03793	9	0.919208	1	FALSE	13.3961	0.671837			PASTA	PASTA domain
PF04860	9	0.916108	1	FALSE	13.3987	0.671707			Phage_portal	Phage portal protein
PF02386	9	0.917008	1	FALSE	13.399	0.671692	CL0030	Ion_channel	TrkH	Cation transport protein
PF12836	9	0.919108	1	FALSE	13.399	0.671692	CL0198	HHH	HHH_3	Helix-hairpin-helix motif
PF16795	9	0.917108	1	FALSE	13.3996	0.671662	CL0382	DNA-mend	Phage_integr_3	Archaeal phage integrase
PF07287	9	0.918408	1	FALSE	13.4038	0.671451			AtuA	Acyclic terpene utilisation family protein AtuA
PF01850	9	0.920108	1	FALSE	13.4041	0.671436	CL0280	PIN	PIN	PIN domain
PF13521	9	0.916208	1	FALSE	13.4042	0.671431	CL0023	P-loop_NTPase	AAA_28	AAA domain
PF11445	9	0.922108	1	FALSE	13.4052	0.671381			DUF2894	Protein of unknown function (DUF2894)
PF14014	9	0.916208	1	FALSE	13.4062	0.671331			DUF4230	Protein of unknown function (DUF4230)
PF02390	9	0.917008	1	FALSE	13.4068	0.671301	CL0063	NADP_Rossmann	Methyltransf_4	Putative methyltransferase
PF19375	9	0.917808	1	FALSE	13.4068	0.671301			DUF5950	Family of unknown function (DUF5950)
PF00295	9	0.915208	1	FALSE	13.4087	0.671206	CL0268	Pec_lyase-like	Glyco_hydro_28	Glycosyl hydrolases family 28
PF01545	9	0.916408	1	FALSE	13.4117	0.671056			Cation_efflux	Cation efflux family
PF13468	9	0.917508	1	FALSE	13.4129	0.670996	CL0104	Glyoxalase	Glyoxalase_3	Glyoxalase-like domain
PF03422	9	0.914309	1	FALSE	13.4146	0.670911	CL0202	GBD	CBM_6	Carbohydrate binding module (family 6)
PF14502	9	0.916008	1	FALSE	13.4162	0.670831	CL0123	HTH	HTH_41	Helix-turn-helix domain
PF14697	9	0.913309	1	FALSE	13.4182	0.670731	CL0344	4Fe-4S	Fer4_21	4Fe-4S dicluster domain
PF07451	9	0.917808	1	FALSE	13.419	0.670691	CL0046	Thiolase	SpoVAD	Stage V sporulation protein AD (SpoVAD)
PF01292	9	0.916808	1	FALSE	13.42	0.670641	CL0328	2heme_cytochrom	Ni_hydr_CYTB	Prokaryotic cytochrome b561
PF00120	9	0.915708	1	FALSE	13.4201	0.670636	CL0286	GCS	Gln-synt_C	Glutamine synthetase, catalytic domain
PF00353	9	0.912909	1	FALSE	13.421	0.670591	CL0592	beta_Roll	HemolysinCabind	RTX calcium-binding nonapeptide repeat (4 copies)
PF01138	9	0.915208	1	FALSE	13.4228	0.670501	CL0329	S5	RNase_PH	3' exoribonuclease family, domain 1
PF08608	9	0.916808	1	FALSE	13.4246	0.670411			Wyosine_form	Wyosine base formation
PF03389	9	0.914809	1	FALSE	13.4249	0.670396	CL0169	Rep	MobA_MobL	MobA/MobL family
PF08450	9	0.919308	1	FALSE	13.4274	0.670271	CL0186	Beta_propeller	SGL	SMP-30/Gluconolactonase/LRE-like region
PF14526	9	0.920908	1	FALSE	13.4291	0.670186	CL0319	SHS2	Cass2	Integron-associated effector binding protein
PF04607	9	0.919308	1	FALSE	13.4297	0.670156	CL0260	NTP_transf	RelA_SpoT	Region found in RelA / SpoT proteins
PF08863	9	0.919808	1	FALSE	13.4311	0.670087	CL0654	WYL	YolD	YolD-like protein
PF07987	9	0.919708	1	FALSE	13.4336	0.669962			DUF1775	Domain of unkown function (DUF1775)
PF00595	9	0.920108	1	FALSE	13.4343	0.669927	CL0466	PDZ-like	PDZ	PDZ domain
PF05650	9	0.914609	1	FALSE	13.4345	0.669917			DUF802	Domain of unknown function (DUF802)
PF13731	9	0.914909	1	FALSE	13.435	0.669892			WxL	WxL domain surface cell wall-binding
PF11828	9	0.916808	1	FALSE	13.4379	0.669748			DUF3348	Protein of unknown function (DUF3348)
PF02151	9	0.920608	1	FALSE	13.4441	0.669439	CL0671	AAA_lid	UVR	UvrB/uvrC motif
PF01156	9	0.920708	1	FALSE	13.4478	0.669254			IU_nuc_hydro	Inosine-uridine preferring nucleoside hydrolase
PF10417	9	0.921708	1	FALSE	13.4485	0.66922			1-cysPrx_C	C-terminal domain of 1-Cys peroxiredoxin
PF04020	9	0.922908	1	FALSE	13.4493	0.66918			Phage_holin_4_2	Mycobacterial 4 TMS phage holin, superfamily IV
PF00910	9	0.918308	1	FALSE	13.4575	0.668772	CL0023	P-loop_NTPase	RNA_helicase	RNA helicase
PF02410	9	0.919708	1	FALSE	13.4601	0.668643	CL0260	NTP_transf	RsfS	Ribosomal silencing factor during starvation
PF05954	9	0.920908	1	FALSE	13.4606	0.668618	CL0504	Phage_barrel	Phage_GPD	Phage tail baseplate hub (GPD)
PF01170	9	0.921908	1	FALSE	13.4775	0.66778	CL0063	NADP_Rossmann	UPF0020	Putative RNA methylase family UPF0020
PF00685	9	0.922208	1	FALSE	13.4861	0.667354	CL0023	P-loop_NTPase	Sulfotransfer_1	Sulfotransferase domain
PF03725	9	0.918908	1	FALSE	13.4937	0.666978			RNase_PH_C	3' exoribonuclease family, domain 2
PF13273	8	0.950605	1	FALSE	13.288	0.602047	CL0347	Tetraspannin	DUF4064	Protein of unknown function (DUF4064)
PF13769	8	0.951005	1	FALSE	13.3317	0.600074			Virulence_fact	Virulence factor
PF17482	8	0.956404	1	FALSE	13.3318	0.600069			Phage_sheath_1C	Phage tail sheath C-terminal domain
PF07662	8	0.954405	1	FALSE	13.3319	0.600065			Nucleos_tra2_C	Na+ dependent nucleoside transporter C-terminus
PF18495	8	0.954505	1	FALSE	13.3401	0.599696	CL0660	SHOCT	VbhA	Antitoxin VbhA
PF04610	8	0.956504	1	FALSE	13.3414	0.599637	CL0698	TrbL	TrbL	TrbL/VirB6 plasmid conjugal transfer protein
PF11518	8	0.955004	1	FALSE	13.3479	0.599345			DUF3221	Protein of unknown function (DUF3221)
PF04982	8	0.957504	1	FALSE	13.3523	0.599148	CL0307	FUSC	HPP	HPP family
PF03070	8	0.953205	1	FALSE	13.3598	0.598811	CL0230	HO	TENA_THI-4	TENA/THI-4/PQQC family
PF20257	8	0.953505	1	FALSE	13.3649	0.598583
PF06172	8	0.958104	1	FALSE	13.3662	0.598525	CL0029	Cupin	Cupin_5	Cupin superfamily (DUF985)
PF00722	8	0.952905	1	FALSE	13.3668	0.598498	CL0004	Concanavalin	Glyco_hydro_16	Glycosyl hydrolases family 16
PF02673	8	0.957604	1	FALSE	13.3714	0.598292	CL0292	LysE	BacA	Bacitracin resistance protein BacA
PF01773	8	0.953205	1	FALSE	13.3728	0.598229			Nucleos_tra2_N	Na+ dependent nucleoside transporter N-terminus
PF03733	8	0.957004	1	FALSE	13.3729	0.598225			YccF	Inner membrane component domain
PF19269	8	0.956104	1	FALSE	13.3746	0.598149			Anticodon_2	Anticodon binding domain
PF00210	8	0.959604	1	FALSE	13.3761	0.598082	CL0044	Ferritin	Ferritin	Ferritin-like domain
PF00300	8	0.956504	1	FALSE	13.377	0.598041	CL0071	His_phosphatase	His_Phos_1	Histidine phosphatase superfamily (branch 1)
PF13395	8	0.954605	1	FALSE	13.377	0.598041	CL0263	His-Me_finger	HNH_4	HNH endonuclease
PF13011	8	0.953005	1	FALSE	13.3771	0.598037	CL0123	HTH	LZ_Tnp_IS481	leucine-zipper of insertion element IS481
PF13338	8	0.954705	1	FALSE	13.3777	0.59801	CL0123	HTH	AbiEi_4	Transcriptional regulator, AbiEi antitoxin
PF06695	8	0.954705	1	FALSE	13.3784	0.597979			Sm_multidrug_ex	Putative small multi-drug export protein
PF01556	8	0.952705	1	FALSE	13.3791	0.597948			DnaJ_C	DnaJ C terminal domain
PF01910	8	0.954405	1	FALSE	13.3794	0.597934	CL0360	MTH1187-YkoF	Thiamine_BP	Thiamine-binding protein
PF00275	8	0.953805	1	FALSE	13.3798	0.597916	CL0290	EPT_RTPC	EPSP_synthase	EPSP synthase (3-phosphoshikimate 1-carboxyvinyltransferase)
PF13115	8	0.954905	1	FALSE	13.3827	0.597787	CL0488	FixH-like	YtkA	YtkA-like
PF00679	8	0.955404	1	FALSE	13.3832	0.597764	CL0437	EF-G_C	EFG_C	Elongation factor G C-terminus
PF00596	8	0.955504	1	FALSE	13.3837	0.597742			Aldolase_II	Class II Aldolase and Adducin N-terminal domain
PF11563	8	0.956104	1	FALSE	13.3841	0.597724	CL0090	Globin	Protoglobin	Protoglobin
PF02837	8	0.954905	1	FALSE	13.385	0.597684	CL0202	GBD	Glyco_hydro_2_N	Glycosyl hydrolases family 2, sugar binding domain
PF05343	8	0.954605	1	FALSE	13.3863	0.597626	CL0035	Peptidase_MH	Peptidase_M42	M42 glutamyl aminopeptidase
PF17754	8	0.954005	1	FALSE	13.3864	0.597621	CL0174	TetR_C	TetR_C_14	MftR C-terminal domain
PF03266	8	0.956304	1	FALSE	13.3883	0.597537	CL0023	P-loop_NTPase	NTPase_1	NTPase
PF03313	8	0.953805	1	FALSE	13.3891	0.597501			SDH_alpha	Serine dehydratase alpha chain
PF01614	8	0.957104	1	FALSE	13.3895	0.597483	CL0161	GAF	IclR	Bacterial transcriptional regulator
PF00255	8	0.959404	1	FALSE	13.3897	0.597474	CL0172	Thioredoxin	GSHPx	Glutathione peroxidase
PF14116	8	0.957104	1	FALSE	13.3897	0.597474			YyzF	YyzF-like protein
PF10340	8	0.957004	1	FALSE	13.3899	0.597465	CL0028	AB_hydrolase	Say1_Mug180	Steryl acetyl hydrolase
PF01433	8	0.957904	1	FALSE	13.3927	0.59734	CL0126	Peptidase_MA	Peptidase_M1	Peptidase family M1 domain
PF02777	8	0.954305	1	FALSE	13.3933	0.597314			Sod_Fe_C	Iron/manganese superoxide dismutases, C-terminal domain
PF12700	8	0.954405	1	FALSE	13.3936	0.5973	CL0105	Hybrid	HlyD_2	HlyD family secretion protein
PF03739	8	0.957104	1	FALSE	13.3948	0.597247	CL0404	BPD_transp_1	LptF_LptG	Lipopolysaccharide export system permease LptF/LptG
PF13622	8	0.955504	1	FALSE	13.395	0.597238	CL0050	HotDog	4HBT_3	Thioesterase-like superfamily
PF13780	8	0.954305	1	FALSE	13.3953	0.597224			DUF4176	Domain of unknown function (DUF4176)
PF09388	8	0.955504	1	FALSE	13.3991	0.597055			SpoOE-like	Spo0E like sporulation regulatory protein
PF17765	8	0.956904	1	FALSE	13.3992	0.597051	CL0183	PAS_Fold	MLTR_LBD	MmyB-like transcription regulator ligand binding domain
PF01799	8	0.957904	1	FALSE	13.4029	0.596886	CL0486	Fer2	Fer2_2	[2Fe-2S] binding domain
PF00579	8	0.954705	1	FALSE	13.4038	0.596846	CL0039	HUP	tRNA-synt_1b	tRNA synthetases class I (W and Y)
PF00924	8	0.956904	1	FALSE	13.4053	0.596779			MS_channel	Mechanosensitive ion channel
PF08021	8	0.956904	1	FALSE	13.4054	0.596774	CL0076	FAD_Lum_binding	FAD_binding_9	Siderophore-interacting FAD-binding domain
PF07691	8	0.958504	1	FALSE	13.4056	0.596766	CL0301	PA14	PA14	PA14 domain
PF00487	8	0.957604	1	FALSE	13.4061	0.596743			FA_desaturase	Fatty acid desaturase
PF12558	8	0.956304	1	FALSE	13.4068	0.596712			DUF3744	ATP-binding cassette cobalt transporter
PF13087	8	0.957004	1	FALSE	13.407	0.596703	CL0023	P-loop_NTPase	AAA_12	AAA domain
PF11731	8	0.953505	1	FALSE	13.4071	0.596699	CL0198	HHH	Cdd1	Pathogenicity locus
PF04480	8	0.956704	1	FALSE	13.4085	0.596636	CL0236	PDDEXK	DUF559	Protein of unknown function (DUF559)
PF14101	8	0.955004	1	FALSE	13.4097	0.596583			DUF4275	Domain of unknown function (DUF4275)
PF18555	8	0.957804	1	FALSE	13.4105	0.596547	CL0169	Rep	MobL	MobL relaxases
PF05690	8	0.954805	1	FALSE	13.4113	0.596512	CL0036	TIM_barrel	ThiG	Thiazole biosynthesis protein ThiG
PF08643	8	0.954005	1	FALSE	13.4127	0.59645	CL0063	NADP_Rossmann	DUF1776	Fungal family of unknown function (DUF1776)
PF01541	8	0.956504	1	FALSE	13.4151	0.596343	CL0418	GIY-YIG	GIY-YIG	GIY-YIG catalytic domain
PF17248	8	0.956304	1	FALSE	13.4154	0.59633			DUF5317	Family of unknown function (DUF5317)
PF04984	8	0.955404	1	FALSE	13.4166	0.596276			Phage_sheath_1	Phage tail sheath protein subtilisin-like domain
PF01887	8	0.954905	1	FALSE	13.4176	0.596232			SAM_adeno_trans	S-adenosyl-l-methionine hydroxide adenosyltransferase
PF01661	8	0.955204	1	FALSE	13.4182	0.596205	CL0223	MACRO	Macro	Macro domain
PF05656	8	0.956904	1	FALSE	13.4189	0.596174			DUF805	Protein of unknown function (DUF805)
PF01027	8	0.958304	1	FALSE	13.4194	0.596152	CL0453	Apoptosis-Inhib	Bax1-I	Inhibitor of apoptosis-promoting Bax1
PF01351	8	0.957404	1	FALSE	13.4221	0.596032	CL0219	RNase_H	RNase_HII	Ribonuclease HII
PF12705	8	0.955404	1	FALSE	13.4224	0.596019	CL0236	PDDEXK	PDDEXK_1	PD-(D/E)XK nuclease superfamily
PF02449	8	0.955604	1	FALSE	13.4226	0.59601	CL0058	Glyco_hydro_tim	Glyco_hydro_42	Beta-galactosidase
PF13410	8	0.954805	1	FALSE	13.423	0.595992	CL0497	GST_C	GST_C_2	Glutathione S-transferase, C-terminal domain
PF01758	8	0.957404	1	FALSE	13.4234	0.595974	CL0064	CPA_AT	SBF	Sodium Bile acid symporter family
PF00471	8	0.957804	1	FALSE	13.4243	0.595934	CL0167	Zn_Beta_Ribbon	Ribosomal_L33	Ribosomal protein L33
PF02272	8	0.953005	1	FALSE	13.4257	0.595872			DHHA1	DHHA1 domain
PF01446	8	0.959004	1	FALSE	13.4264	0.595841	CL0169	Rep	Rep_1	Replication protein
PF13704	8	0.958804	1	FALSE	13.4276	0.595788	CL0110	GT-A	Glyco_tranf_2_4	Glycosyl transferase family 2
PF11975	8	0.958004	1	FALSE	13.4279	0.595774	CL0341	LDH_C	Glyco_hydro_4C	Family 4 glycosyl hydrolase C-terminal domain
PF13404	8	0.954905	1	FALSE	13.4285	0.595748	CL0123	HTH	HTH_AsnC-type	AsnC-type helix-turn-helix domain
PF01544	8	0.953405	1	FALSE	13.4295	0.595703			CorA	CorA-like Mg2+ transporter protein
PF01391	8	0.959904	1	FALSE	13.4299	0.595686			Collagen	Collagen triple helix repeat (20 copies)
PF20256	8	0.955604	1	FALSE	13.4308	0.595646
PF01915	8	0.953905	1	FALSE	13.4321	0.595588			Glyco_hydro_3_C	Glycosyl hydrolase family 3 C-terminal domain
PF04954	8	0.958104	1	FALSE	13.4321	0.595588	CL0091	NAD_Ferredoxin	SIP	Siderophore-interacting protein
PF03096	8	0.955504	1	FALSE	13.4367	0.595384	CL0028	AB_hydrolase	Ndr	Ndr family
PF03144	8	0.957004	1	FALSE	13.4369	0.595375	CL0575	EFTPs	GTP_EFTU_D2	Elongation factor Tu domain 2
PF02572	8	0.957004	1	FALSE	13.4373	0.595358	CL0023	P-loop_NTPase	CobA_CobO_BtuR	ATP:corrinoid adenosyltransferase BtuR/CobO/CobP
PF04122	8	0.956704	1	FALSE	13.4378	0.595336			CW_binding_2	ell wall binding domain 2 (CWB2)
PF13083	8	0.958904	1	FALSE	13.4385	0.595305	CL0007	KH	KH_4	KH domain
PF03413	8	0.959204	1	FALSE	13.4387	0.595296	CL0320	PepSY	PepSY	Peptidase propeptide and YPEB domain
PF11187	8	0.958704	1	FALSE	13.4419	0.595154	CL0028	AB_hydrolase	DUF2974	Protein of unknown function (DUF2974)
PF00692	8	0.958704	1	FALSE	13.4428	0.595114	CL0153	dUTPase	dUTPase	dUTPase
PF00467	8	0.958604	1	FALSE	13.4442	0.595052	CL0107	KOW	KOW	KOW motif
PF15902	8	0.958304	1	FALSE	13.4448	0.595026	CL0434	Sialidase	Sortilin-Vps10	Sortilin, neurotensin receptor 3,
PF06874	8	0.957304	1	FALSE	13.4456	0.59499	CL0163	Calcineurin	FBPase_2	Firmicute fructose-1,6-bisphosphatase
PF02915	8	0.958504	1	FALSE	13.4474	0.594911	CL0044	Ferritin	Rubrerythrin	Rubrerythrin
PF12897	8	0.960804	1	FALSE	13.4477	0.594897	CL0061	PLP_aminotran	Asp_aminotransf	Aspartate amino-transferase
PF00081	8	0.955204	1	FALSE	13.4484	0.594866			Sod_Fe_N	Iron/manganese superoxide dismutases, alpha-hairpin domain
PF07015	8	0.959704	1	FALSE	13.4503	0.594782	CL0023	P-loop_NTPase	VirC1	VirC1 protein
PF18306	8	0.956804	1	FALSE	13.4519	0.594712	CL0349	SLOG	LDcluster4	SLOG cluster4 family
PF04286	8	0.955604	1	FALSE	13.4525	0.594685			DUF445	Protein of unknown function (DUF445)
PF04235	8	0.956704	1	FALSE	13.4558	0.594539	CL0316	Acyl_transf_3	DUF418	Protein of unknown function (DUF418)
PF19140	8	0.960604	1	FALSE	13.4569	0.594491			DUF5823	Family of unknown function (DUF5823)
PF02056	8	0.955604	1	FALSE	13.4588	0.594407	CL0063	NADP_Rossmann	Glyco_hydro_4	Family 4 glycosyl hydrolase
PF00374	8	0.958404	1	FALSE	13.4599	0.594358			NiFeSe_Hases	Nickel-dependent hydrogenase
PF05762	8	0.954605	1	FALSE	13.4604	0.594336	CL0128	vWA-like	VWA_CoxE	VWA domain containing CoxE-like protein
PF01040	8	0.955904	1	FALSE	13.4622	0.594257	CL0613	Terp_synthase	UbiA	UbiA prenyltransferase family
PF05636	8	0.955404	1	FALSE	13.4662	0.59408	CL0039	HUP	HIGH_NTase1	HIGH Nucleotidyl Transferase
PF02738	8	0.956904	1	FALSE	13.4736	0.593754			Ald_Xan_dh_C2	Molybdopterin-binding domain of aldehyde dehydrogenase
PF01520	8	0.955204	1	FALSE	13.5002	0.592584	CL0035	Peptidase_MH	Amidase_3	N-acetylmuramoyl-L-alanine amidase
PF18679	7	0.979002	1	FALSE	13.3144	0.525747	CL0123	HTH	HTH_57	ThcOx helix turn helix domain
PF13854	7	0.979302	1	FALSE	13.3389	0.524781	CL0186	Beta_propeller	Kelch_5	Kelch motif
PF04371	7	0.978802	1	FALSE	13.3391	0.524773	CL0197	GME	PAD_porph	Porphyromonas-type peptidyl-arginine deiminase
PF09664	7	0.977702	1	FALSE	13.3405	0.524718	CL0413	Toprim-like	DUF2399	Protein of unknown function C-terminus (DUF2399)
PF02585	7	0.978702	1	FALSE	13.3413	0.524686			PIG-L	GlcNAc-PI de-N-acetylase
PF00703	7	0.980602	1	FALSE	13.3459	0.524506	CL0159	E-set	Glyco_hydro_2	Glycosyl hydrolases family 2
PF02702	7	0.978902	1	FALSE	13.3549	0.524152	CL0023	P-loop_NTPase	KdpD	Osmosensitive K+ channel His kinase sensor domain
PF12197	7	0.979602	1	FALSE	13.355	0.524148			lci	Bacillus cereus group antimicrobial protein
PF09723	7	0.979802	1	FALSE	13.3553	0.524136	CL0167	Zn_Beta_Ribbon	Zn-ribbon_8	Zinc ribbon domain
PF09234	7	0.978902	1	FALSE	13.3564	0.524093			DUF1963	Domain of unknown function (DUF1963)
PF05038	7	0.978702	1	FALSE	13.3578	0.524038			Cytochrom_B558a	Cytochrome Cytochrome b558 alpha-subunit
PF03795	7	0.978802	1	FALSE	13.3579	0.524034	CL0032	Dim_A_B_barrel	YCII	YCII-related domain
PF00466	7	0.983302	1	FALSE	13.3582	0.524023			Ribosomal_L10	Ribosomal protein L10
PF08030	7	0.979702	1	FALSE	13.3587	0.524003	CL0091	NAD_Ferredoxin	NAD_binding_6	Ferric reductase NAD binding domain
PF04310	7	0.981202	1	FALSE	13.3595	0.523972	CL0023	P-loop_NTPase	MukB	MukB N-terminal
PF04237	7	0.977602	1	FALSE	13.3648	0.523764	CL0631	YgaC_TfoX-N	YjbR	YjbR
PF02357	7	0.977402	1	FALSE	13.3652	0.523748	CL0439	NusG-like	NusG	Transcription termination factor nusG
PF05239	7	0.978302	1	FALSE	13.3658	0.523725	CL0350	PRC-barrel	PRC	PRC-barrel domain
PF03315	7	0.979902	1	FALSE	13.3684	0.523623	CL0697	SDH_beta	SDH_beta	Serine dehydratase beta chain
PF20310	7	0.981002	1	FALSE	13.369	0.523599
PF07977	7	0.979902	1	FALSE	13.3692	0.523592	CL0050	HotDog	FabA	FabA-like domain
PF16347	7	0.980202	1	FALSE	13.3731	0.523439	CL0088	Alk_phosphatase	DUF4976	Domain of unknown function (DUF4976)
PF11188	7	0.978202	1	FALSE	13.3746	0.52338			DUF2975	Protein of unknown function (DUF2975)
PF10458	7	0.981702	1	FALSE	13.3756	0.523341	CL0298	tRNA_bind_arm	Val_tRNA-synt_C	Valyl tRNA synthetase tRNA binding arm
PF04151	7	0.978402	1	FALSE	13.3761	0.523321	CL0202	GBD	PPC	Bacterial pre-peptidase C-terminal domain
PF04632	7	0.981102	1	FALSE	13.3765	0.523306	CL0307	FUSC	FUSC	Fusaric acid resistance protein family
PF14362	7	0.979102	1	FALSE	13.3766	0.523302			DUF4407	Domain of unknown function (DUF4407)
PF05834	7	0.980002	1	FALSE	13.3773	0.523275	CL0063	NADP_Rossmann	Lycopene_cycl	Lycopene cyclase protein
PF04962	7	0.978702	1	FALSE	13.3791	0.523204	CL0029	Cupin	KduI	KduI/IolB family
PF08491	7	0.977902	1	FALSE	13.3796	0.523185	CL0063	NADP_Rossmann	SE	Squalene epoxidase
PF01451	7	0.979302	1	FALSE	13.382	0.523091	CL0031	Phosphatase	LMWPc	Low molecular weight phosphotyrosine protein phosphatase
PF00438	7	0.981102	1	FALSE	13.383	0.523052			S-AdoMet_synt_N	S-adenosylmethionine synthetase, N-terminal domain
PF01588	7	0.979802	1	FALSE	13.3833	0.52304	CL0021	OB	tRNA_bind	Putative tRNA binding domain
PF08757	7	0.979202	1	FALSE	13.3839	0.523016	CL0016	PKinase	CotH	CotH kinase protein
PF01668	7	0.981302	1	FALSE	13.3849	0.522977			SmpB	SmpB protein
PF19756	7	0.980502	1	FALSE	13.3852	0.522966			DUF6243	Family of unknown function (DUF6243)
PF02774	7	0.979102	1	FALSE	13.3856	0.52295	CL0139	GADPH_aa-bio_dh	Semialdhyde_dhC	Semialdehyde dehydrogenase, dimerisation domain
PF00584	7	0.976802	1	FALSE	13.3867	0.522907			SecE	SecE/Sec61-gamma subunits of protein translocation complex
PF13699	7	0.978702	1	FALSE	13.3875	0.522876	CL0126	Peptidase_MA	DUF4157	Domain of unknown function (DUF4157)
PF08332	7	0.978402	1	FALSE	13.3878	0.522864	CL0051	NTF2	CaMKII_AD	Calcium/calmodulin dependent protein kinase II association domain
PF06821	7	0.981502	1	FALSE	13.388	0.522856	CL0028	AB_hydrolase	Ser_hydrolase	Serine hydrolase
PF01076	7	0.978202	1	FALSE	13.3886	0.522833	CL0169	Rep	Mob_Pre	Plasmid recombination enzyme
PF19595	7	0.979202	1	FALSE	13.3892	0.522809			DUF6100	Family of unknown function (DUF6100)
PF17862	7	0.978602	1	FALSE	13.3914	0.522724	CL0671	AAA_lid	AAA_lid_3	AAA+ lid domain
PF04079	7	0.977302	1	FALSE	13.3917	0.522712	CL0123	HTH	SMC_ScpB	Segregation and condensation complex subunit ScpB
PF05621	7	0.978702	1	FALSE	13.3922	0.522692	CL0023	P-loop_NTPase	TniB	Bacterial TniB protein
PF01168	7	0.979102	1	FALSE	13.3929	0.522665	CL0036	TIM_barrel	Ala_racemase_N	Alanine racemase, N-terminal domain
PF18796	7	0.9789	1	FALSE	13.3937	0.522632			LPD1	Large polyvalent protein-associated domain 1
PF14146	7	0.978202	1	FALSE	13.3945	0.522603			DUF4305	Domain of unknown function (DUF4305)
PF00251	7	0.977702	1	FALSE	13.3964	0.522528	CL0143	B_Fructosidase	Glyco_hydro_32N	Glycosyl hydrolases family 32 N-terminal domain
PF03472	7	0.981202	1	FALSE	13.3966	0.522521	CL0161	GAF	Autoind_bind	Autoinducer binding domain
PF02630	7	0.977702	1	FALSE	13.4017	0.522322	CL0172	Thioredoxin	SCO1-SenC	SCO1/SenC
PF03960	7	0.981102	1	FALSE	13.4018	0.522318	CL0172	Thioredoxin	ArsC	ArsC family
PF18954	7	0.979902	1	FALSE	13.4022	0.522302			DUF5697	Family of unknown function (DUF5697)
PF02616	7	0.980702	1	FALSE	13.4039	0.522236	CL0157	Kleisin	SMC_ScpA	Segregation and condensation protein ScpA
PF04218	7	0.977802	1	FALSE	13.4044	0.522217	CL0123	HTH	CENP-B_N	CENP-B N-terminal DNA-binding domain
PF08280	7	0.980802	1	FALSE	13.4048	0.522201	CL0123	HTH	HTH_Mga	M protein trans-acting positive regulator (MGA) HTH domain
PF05065	7	0.978102	1	FALSE	13.4052	0.522185	CL0373	Phage-coat	Phage_capsid	Phage capsid family
PF07609	7	0.982502	1	FALSE	13.4056	0.52217	CL0310	DinB	DUF1572	Protein of unknown function (DUF1572)
PF09946	7	0.980402	1	FALSE	13.4067	0.522127			DUF2178	Predicted membrane protein (DUF2178)
PF13743	7	0.977402	1	FALSE	13.4067	0.522127	CL0172	Thioredoxin	Thioredoxin_5	Thioredoxin
PF04519	7	0.979402	1	FALSE	13.407	0.522115	CL0268	Pec_lyase-like	Bactofilin	Polymer-forming cytoskeletal
PF07494	7	0.978302	1	FALSE	13.4078	0.522084	CL0186	Beta_propeller	Reg_prop	Two component regulator propeller
PF01227	7	0.977502	1	FALSE	13.4095	0.522018	CL0334	THBO-biosyn	GTP_cyclohydroI	GTP cyclohydrolase I
PF13189	7	0.980502	1	FALSE	13.4101	0.521995	CL0023	P-loop_NTPase	Cytidylate_kin2	Cytidylate kinase-like family
PF00899	7	0.979902	1	FALSE	13.4108	0.521967	CL0063	NADP_Rossmann	ThiF	ThiF family
PF00042	7	0.978602	1	FALSE	13.4109	0.521963	CL0090	Globin	Globin	Globin
PF03726	7	0.979802	1	FALSE	13.4112	0.521952			PNPase	Polyribonucleotide nucleotidyltransferase, RNA binding domain
PF05751	7	0.979102	1	FALSE	13.4112	0.521952	CL0488	FixH-like	FixH	FixH
PF12965	7	0.977602	1	FALSE	13.4113	0.521948	CL0413	Toprim-like	DUF3854	Domain of unknown function (DUF3854)
PF04012	7	0.981902	1	FALSE	13.4118	0.521928	CL0235	PspA	PspA_IM30	PspA/IM30 family
PF00670	7	0.980302	1	FALSE	13.4153	0.521792	CL0063	NADP_Rossmann	AdoHcyase_NAD	S-adenosyl-L-homocysteine hydrolase, NAD binding domain
PF15777	7	0.981902	1	FALSE	13.4153	0.521792			Anti-TRAP	Tryptophan RNA-binding attenuator protein inhibitory protein
PF12640	7	0.978802	1	FALSE	13.4158	0.521773	CL0302	Arginase	UPF0489	UPF0489 domain
PF00313	7	0.982102	1	FALSE	13.4163	0.521753	CL0021	OB	CSD	'Cold-shock' DNA-binding domain
PF01229	7	0.979902	1	FALSE	13.4184	0.521672	CL0058	Glyco_hydro_tim	Glyco_hydro_39	Glycosyl hydrolases family 39
PF00694	7	0.980102	1	FALSE	13.4185	0.521668	CL0364	Leu-IlvD	Aconitase_C	Aconitase C-terminal domain
PF19044	7	0.979602	1	FALSE	13.4186	0.521664	CL0023	P-loop_NTPase	P-loop_TraG	TraG P-loop domain
PF20463	7	0.979802	1	FALSE	13.4212	0.521563
PF02028	7	0.978102	1	FALSE	13.4219	0.521536	CL0062	APC	BCCT	BCCT, betaine/carnitine/choline family transporter
PF01255	7	0.980102	1	FALSE	13.4224	0.521516			Prenyltransf	Putative undecaprenyl diphosphate synthase
PF02746	7	0.977602	1	FALSE	13.4228	0.521501	CL0227	Enolase_N	MR_MLE_N	Mandelate racemase / muconate lactonizing enzyme, N-terminal domain
PF13857	7	0.980402	1	FALSE	13.4228	0.521501	CL0465	Ank	Ank_5	Ankyrin repeats (many copies)
PF01058	7	0.980702	1	FALSE	13.4238	0.521462			Oxidored_q6	NADH ubiquinone oxidoreductase, 20 Kd subunit
PF04773	7	0.980002	1	FALSE	13.4243	0.521442			FecR	FecR protein
PF12796	7	0.9801	1	FALSE	13.4244	0.521437	CL0465	Ank	Ank_2	Ankyrin repeats (3 copies)
PF08924	7	0.979802	1	FALSE	13.4249	0.521419	CL0058	Glyco_hydro_tim	DUF1906	Domain of unknown function (DUF1906)
PF04191	7	0.978102	1	FALSE	13.426	0.521376	CL0115	Steroid_dh	PEMT	Phospholipid methyltransferase
PF00953	7	0.978702	1	FALSE	13.427	0.521338			Glycos_transf_4	Glycosyl transferase family 4
PF02347	7	0.980102	1	FALSE	13.428	0.521299	CL0061	PLP_aminotran	GDC-P	Glycine cleavage system P-protein
PF16219	7	0.981702	1	FALSE	13.4282	0.521291	CL0159	E-set	DUF4879	Domain of unknown function (DUF4879)
PF13637	7	0.981602	1	FALSE	13.4316	0.521159	CL0465	Ank	Ank_4	Ankyrin repeats (many copies)
PF02403	7	0.978002	1	FALSE	13.4325	0.521124	CL0298	tRNA_bind_arm	Seryl_tRNA_N	Seryl-tRNA synthetase N-terminal domain
PF12687	7	0.979902	1	FALSE	13.4332	0.521097			DUF3801	Protein of unknown function (DUF3801)
PF03235	7	0.981402	1	FALSE	13.4335	0.521085	CL0248	ParBc	DUF262	Protein of unknown function DUF262
PF13817	7	0.981202	1	FALSE	13.4339	0.52107			DDE_Tnp_IS66_C	IS66 C-terminal element
PF04364	7	0.980102	1	FALSE	13.4348	0.521035			DNA_pol3_chi	DNA polymerase III chi subunit, HolC
PF20037	7	0.980502	1	FALSE	13.4349	0.521031			DUF6440	Family of unknown function (DUF6440)
PF14310	7	0.979902	1	FALSE	13.4367	0.520961	CL0159	E-set	Fn3-like	Fibronectin type III-like domain
PF01960	7	0.9775	1	FALSE	13.4378	0.520917	CL0635	DmpA_ArgJ	ArgJ	ArgJ family
PF02021	7	0.980102	1	FALSE	13.4393	0.52086	CL0236	PDDEXK	UPF0102	Uncharacterised protein family UPF0102
PF13591	7	0.980102	1	FALSE	13.4418	0.520764	CL0123	HTH	MerR_2	MerR HTH family regulatory protein
PF07615	7	0.980302	1	FALSE	13.4424	0.52074	CL0360	MTH1187-YkoF	Ykof	YKOF-related Family
PF12072	7	0.979402	1	FALSE	13.4432	0.520709			RNase_Y_N	RNase Y N-terminal region
PF06418	7	0.979802	1	FALSE	13.4441	0.520674	CL0023	P-loop_NTPase	CTP_synth_N	CTP synthase N-terminus
PF08923	7	0.980802	1	FALSE	13.4476	0.520539	CL0431	PF	MAPKK1_Int	Mitogen-activated protein kinase kinase 1 interacting
PF00977	7	0.980202	1	FALSE	13.4494	0.520469	CL0036	TIM_barrel	His_biosynth	Histidine biosynthesis protein
PF04883	7	0.979102	1	FALSE	13.4525	0.520349	CL0348	Phage_tail	HK97-gp10_like	Bacteriophage HK97-gp10, putative tail-component
PF00488	7	0.979902	1	FALSE	13.4531	0.520326	CL0023	P-loop_NTPase	MutS_V	MutS domain V
PF09515	7	0.981202	1	FALSE	13.4542	0.520284	CL0315	Gx_transp	Thia_YuaJ	Thiamine transporter protein (Thia_YuaJ)
PF00763	7	0.9817	1	FALSE	13.4543	0.520278	CL0603	AA_dh_N	THF_DHG_CYH	Tetrahydrofolate dehydrogenase/cyclohydrolase, catalytic domain
PF05532	7	0.981702	1	FALSE	13.4626	0.519959	CL0406	YjbJ-CsbD-like	CsbD	CsbD-like
PF05025	7	0.980902	1	FALSE	13.4774	0.519388	CL0101	PELOTA	RbsD_FucU	RbsD / FucU transport protein family
PF01396	7	0.980202	1	FALSE	13.4922	0.518818	CL0167	Zn_Beta_Ribbon	zf-C4_Topoisom	Topoisomerase DNA binding C4 zinc finger
PF12797	7	0.978702	1	FALSE	13.4932	0.51878	CL0344	4Fe-4S	Fer4_2	4Fe-4S binding domain
PF10617	7	0.980502	1	FALSE	13.4937	0.518761			DUF2474	Protein of unknown function (DUF2474)
PF03611	7	0.979602	1	FALSE	13.4957	0.518684			EIIC-GAT	PTS system sugar-specific permease component
PF00023	7	0.981102	1	FALSE	13.4989	0.518561	CL0465	Ank	Ank	Ankyrin repeat
PF17900	6	0.991101	1	FALSE	13.3295	0.450129	CL0672	p35	Peptidase_M1_N	Peptidase M1 N-terminal domain
PF00312	6	0.992401	1	FALSE	13.332	0.450045	CL0600	S15_NS1	Ribosomal_S15	Ribosomal protein S15
PF04324	6	0.992501	1	FALSE	13.3439	0.449644	CL0667	Fer2_BFD	Fer2_BFD	BFD-like [2Fe-2S] binding domain
PF17938	6	0.990601	1	FALSE	13.3459	0.449576	CL0174	TetR_C	TetR_C_29	Tetracyclin repressor-like, C-terminal domain
PF04174	6	0.990601	1	FALSE	13.3494	0.449458	CL0179	ATP-grasp	CP_ATPgrasp_1	A circularly permuted ATPgrasp
PF02574	6	0.991801	1	FALSE	13.353	0.449337			S-methyl_trans	Homocysteine S-methyltransferase
PF00253	6	0.991601	1	FALSE	13.3539	0.449307			Ribosomal_S14	Ribosomal protein S14p/S29e
PF06308	6	0.991601	1	FALSE	13.3564	0.449223			ErmC	23S rRNA methylastransferase leader peptide (ErmCL)
PF14550	6	0.992201	1	FALSE	13.3588	0.449142	CL0201	Peptidase_SH	Peptidase_S78_2	Putative phage serine protease XkdF
PF03073	6	0.992301	1	FALSE	13.3625	0.449018			TspO_MBR	TspO/MBR family
PF02609	6	0.991501	1	FALSE	13.3641	0.448964			Exonuc_VII_S	Exonuclease VII small subunit
PF00170	6	0.991701	1	FALSE	13.3669	0.44887	CL0018	bZIP	bZIP_1	bZIP transcription factor
PF12852	6	0.991201	1	FALSE	13.3675	0.44885	CL0029	Cupin	Cupin_6	Cupin
PF07884	6	0.991301	1	FALSE	13.3676	0.448846			VKOR	Vitamin K epoxide reductase family
PF12688	6	0.991001	1	FALSE	13.3684	0.44882	CL0020	TPR	TPR_5	Tetratrico peptide repeat
PF00425	6	0.992601	1	FALSE	13.3693	0.448789			Chorismate_bind	chorismate binding enzyme
PF00625	6	0.990901	1	FALSE	13.3725	0.448682	CL0023	P-loop_NTPase	Guanylate_kin	Guanylate kinase
PF13444	6	0.993401	1	FALSE	13.3728	0.448672	CL0257	Acetyltrans	Acetyltransf_5	Acetyltransferase (GNAT) domain
PF09683	6	0.991201	1	FALSE	13.3734	0.448652			Lactococcin_972	Bacteriocin (Lactococcin_972)
PF13955	6	0.991101	1	FALSE	13.3735	0.448648			Fst_toxin	Toxin Fst, type I toxin-antitoxin system
PF00330	6	0.991401	1	FALSE	13.3743	0.448622			Aconitase	Aconitase family (aconitate hydratase)
PF12647	6	0.991701	1	FALSE	13.3746	0.448612			RNHCP	RNHCP domain
PF07726	6	0.990501	1	FALSE	13.3756	0.448578	CL0023	P-loop_NTPase	AAA_3	ATPase family associated with various cellular activities (AAA)
PF04168	6	0.992701	1	FALSE	13.3763	0.448555			Alpha-E	A predicted alpha-helical domain with a conserved ER motif.
PF04993	6	0.992501	1	FALSE	13.3765	0.448548	CL0631	YgaC_TfoX-N	TfoX_N	TfoX N-terminal domain
PF16473	6	0.991001	1	FALSE	13.3774	0.448518	CL0219	RNase_H	DUF5051	3' exoribonuclease, RNase T-like
PF11631	6	0.991101	1	FALSE	13.3781	0.448494	CL0116	Calycin	DUF3255	Protein of unknown function (DUF3255)
PF14398	6	0.991701	1	FALSE	13.3788	0.448471	CL0179	ATP-grasp	ATPgrasp_YheCD	YheC/D like ATP-grasp
PF01402	6	0.991301	1	FALSE	13.3792	0.448457	CL0057	Met_repress	RHH_1	Ribbon-helix-helix protein, copG family
PF08401	6	0.991801	1	FALSE	13.3831	0.448327	CL0700	ArdcN	ArdcN	N-terminal domain of anti-restriction factor ArdC
PF06182	6	0.991201	1	FALSE	13.3837	0.448307	CL0181	ABC-2	ABC2_membrane_6	ABC-2 family transporter protein
PF13007	6	0.989701	1	FALSE	13.385	0.448263			LZ_Tnp_IS66	Transposase C of IS166 homeodomain
PF11877	6	0.991101	1	FALSE	13.3867	0.448206			DUF3397	Protein of unknown function (DUF3397)
PF04270	6	0.991601	1	FALSE	13.3868	0.448203			Strep_his_triad	Streptococcal histidine triad protein
PF13606	6	0.991501	1	FALSE	13.3882	0.448156	CL0465	Ank	Ank_3	Ankyrin repeat
PF00854	6	0.992401	1	FALSE	13.3884	0.448149	CL0015	MFS	PTR2	POT family
PF13241	6	0.992101	1	FALSE	13.3892	0.448122	CL0063	NADP_Rossmann	NAD_binding_7	Putative NAD(P)-binding
PF03937	6	0.992001	1	FALSE	13.3897	0.448106			Sdh5	Flavinator of succinate dehydrogenase
PF02089	6	0.991401	1	FALSE	13.3899	0.448099	CL0028	AB_hydrolase	Palm_thioest	Palmitoyl protein thioesterase
PF07733	6	0.993201	1	FALSE	13.3911	0.448059	CL0260	NTP_transf	DNA_pol3_alpha	Bacterial DNA polymerase III alpha NTPase domain
PF13585	6	0.991701	1	FALSE	13.3911	0.448059	CL0159	E-set	CHU_C	CHU_C Type IX secretion signal domain
PF07521	6	0.992001	1	FALSE	13.392	0.448029	CL0398	RMMBL_DRMBL	RMMBL	Zn-dependent metallo-hydrolase RNA specificity domain
PF01784	6	0.992101	1	FALSE	13.3921	0.448025			NIF3	NIF3 (NGG1p interacting factor 3)
PF17989	6	0.992501	1	FALSE	13.3928	0.448002	CL0108	Actin_ATPase	ALP_N	Actin like proteins N terminal domain
PF02633	6	0.991501	1	FALSE	13.3932	0.447989			Creatininase	Creatinine amidohydrolase
PF04073	6	0.992501	1	FALSE	13.3932	0.447989			tRNA_edit	Aminoacyl-tRNA editing domain
PF09012	6	0.990601	1	FALSE	13.3944	0.447948	CL0123	HTH	FeoC	FeoC like transcriptional regulator
PF02773	6	0.990301	1	FALSE	13.3946	0.447942			S-AdoMet_synt_C	S-adenosylmethionine synthetase, C-terminal domain
PF00941	6	0.992801	1	FALSE	13.3947	0.447938	CL0077	FAD_PCMH	FAD_binding_5	FAD binding domain in molybdopterin dehydrogenase
PF05050	6	0.991701	1	FALSE	13.3958	0.447902	CL0063	NADP_Rossmann	Methyltransf_21	Methyltransferase FkbM domain
PF00265	6	0.991501	1	FALSE	13.3959	0.447898	CL0023	P-loop_NTPase	TK	Thymidine kinase
PF00180	6	0.992701	1	FALSE	13.3963	0.447885	CL0270	Iso_DH	Iso_dh	Isocitrate/isopropylmalate dehydrogenase
PF01245	6	0.989101	1	FALSE	13.3965	0.447878	CL0107	KOW	Ribosomal_L19	Ribosomal protein L19
PF03631	6	0.992701	1	FALSE	13.3966	0.447875			Virul_fac_BrkB	Virulence factor BrkB
PF10852	6	0.992801	1	FALSE	13.3969	0.447865			DUF2651	Protein of unknown function (DUF2651)
PF00682	6	0.993801	1	FALSE	13.3973	0.447851	CL0036	TIM_barrel	HMGL-like	HMGL-like
PF14714	6	0.990801	1	FALSE	13.398	0.447828			KH_dom-like	KH-domain-like of EngA bacterial GTPase enzymes, C-terminal
PF06207	6	0.991401	1	FALSE	13.3983	0.447818			DUF1002	Protein of unknown function (DUF1002)
PF05738	6	0.990901	1	FALSE	13.3993	0.447785	CL0287	Transthyretin	Cna_B	Cna protein B-type domain
PF04002	6	0.992701	1	FALSE	13.3999	0.447765	CL0366	JAB	RadC	RadC-like JAB domain
PF14539	6	0.989601	1	FALSE	13.3999	0.447765	CL0050	HotDog	DUF4442	Domain of unknown function (DUF4442)
PF02542	6	0.991201	1	FALSE	13.4001	0.447758			YgbB	YgbB family
PF00730	6	0.991401	1	FALSE	13.4011	0.447724	CL0198	HHH	HhH-GPD	HhH-GPD superfamily base excision DNA repair protein
PF17389	6	0.992301	1	FALSE	13.4013	0.447718	CL0059	6_Hairpin	Bac_rhamnosid6H	Bacterial alpha-L-rhamnosidase 6 hairpin glycosidase domain
PF09661	6	0.991401	1	FALSE	13.4031	0.447658			DUF2398	Protein of unknown function (DUF2398)
PF04879	6	0.990501	1	FALSE	13.4047	0.447604	CL0344	4Fe-4S	Molybdop_Fe4S4	Molybdopterin oxidoreductase Fe4S4 domain
PF02142	6	0.991001	1	FALSE	13.4053	0.447584			MGS	MGS-like domain
PF06742	6	0.989801	1	FALSE	13.4053	0.447584	CL0528	DUF1214	DUF1214	Protein of unknown function (DUF1214)
PF00742	6	0.991001	1	FALSE	13.4055	0.447577	CL0139	GADPH_aa-bio_dh	Homoserine_dh	Homoserine dehydrogenase
PF10920	6	0.991101	1	FALSE	13.4055	0.447577	CL0181	ABC-2	DUF2705	Protein of unknown function (DUF2705)
PF19258	6	0.993301	1	FALSE	13.4065	0.447544			KxYKxGKxW_sig	KxYKxGKxW signal peptide
PF20274	6	0.990801	1	FALSE	13.4087	0.447471
PF11139	6	0.991401	1	FALSE	13.4092	0.447454	CL0292	LysE	SfLAP	Sap, sulfolipid-1-addressing protein
PF13510	6	0.991401	1	FALSE	13.4093	0.447451	CL0486	Fer2	Fer2_4	2Fe-2S iron-sulfur cluster binding domain
PF02540	6	0.990301	1	FALSE	13.4094	0.447447	CL0039	HUP	NAD_synthase	NAD synthase
PF07786	6	0.991901	1	FALSE	13.4096	0.447441	CL0316	Acyl_transf_3	HGSNAT_cat	Heparan-alpha-glucosaminide N-acetyltransferase, catalytic
PF07435	6	0.990601	1	FALSE	13.4099	0.447431	CL0285	YycI_YycH	YycH	YycH protein
PF10014	6	0.990301	1	FALSE	13.4104	0.447414	CL0029	Cupin	2OG-Fe_Oxy_2	2OG-Fe dioxygenase
PF01192	6	0.989301	1	FALSE	13.4127	0.447337			RNA_pol_Rpb6	RNA polymerase Rpb6
PF13507	6	0.991501	1	FALSE	13.4133	0.447317	CL0014	Glutaminase_I	GATase_5	CobB/CobQ-like glutamine amidotransferase domain
PF00709	6	0.992701	1	FALSE	13.4138	0.447301	CL0023	P-loop_NTPase	Adenylsucc_synt	Adenylosuccinate synthetase
PF03448	6	0.990601	1	FALSE	13.4146	0.447274	CL0436	FliG	MgtE_N	MgtE intracellular N domain
PF11368	6	0.991301	1	FALSE	13.4148	0.447267			DUF3169	Protein of unknown function (DUF3169)
PF03009	6	0.992001	1	FALSE	13.4149	0.447264	CL0384	PLC	GDPD	Glycerophosphoryl diester phosphodiesterase family
PF09648	6	0.991301	1	FALSE	13.4153	0.447251	CL0285	YycI_YycH	YycI	YycH protein
PF00391	6	0.991201	1	FALSE	13.4155	0.447244	CL0364	Leu-IlvD	PEP-utilizers	PEP-utilising enzyme, mobile domain
PF10387	6	0.992501	1	FALSE	13.4168	0.447201			DUF2442	Protein of unknown function (DUF2442)
PF12206	6	0.992501	1	FALSE	13.4168	0.447201			DUF3599	Domain of unknown function (DUF3599)
PF10668	6	0.993101	1	FALSE	13.4172	0.447187	CL0123	HTH	Phage_terminase	Phage terminase small subunit
PF12648	6	0.992201	1	FALSE	13.419	0.447127			TcpE	TcpE family
PF19993	6	0.992101	1	FALSE	13.4192	0.447121	CL0023	P-loop_NTPase	DO-GTPase2	Double-GTPase 2
PF07261	6	0.992101	1	FALSE	13.4201	0.447091			DnaB_2	Replication initiation and membrane attachment
PF06508	6	0.9922	1	FALSE	13.4209	0.447063	CL0039	HUP	QueC	Queuosine biosynthesis protein QueC
PF11436	6	0.992101	1	FALSE	13.4231	0.446991	CL0643	YqbG	DUF3199	Protein of unknown function (DUF3199)
PF04065	6	0.991901	1	FALSE	13.4239	0.446964			Not3	Not1 N-terminal domain, CCR4-Not complex component
PF13453	6	0.992201	1	FALSE	13.4242	0.446954	CL0167	Zn_Beta_Ribbon	zf-TFIIB	Transcription factor zinc-finger
PF02586	6	0.992001	1	FALSE	13.4243	0.446951			SRAP	SOS response associated peptidase (SRAP)
PF14691	6	0.9929	1	FALSE	13.4244	0.446946	CL0344	4Fe-4S	Fer4_20	Dihydroprymidine dehydrogenase domain II, 4Fe-4S cluster
PF19975	6	0.990501	1	FALSE	13.4249	0.446931	CL0023	P-loop_NTPase	DO-GTPase1	Double-GTPase 1
PF11715	6	0.993501	1	FALSE	13.425	0.446927	CL0186	Beta_propeller	Nup160	Nucleoporin Nup120/160
PF07853	6	0.992301	1	FALSE	13.4281	0.446824			DUF1648	Protein of unknown function (DUF1648)
PF01171	6	0.993001	1	FALSE	13.4288	0.446801	CL0039	HUP	ATP_bind_3	PP-loop family
PF05975	6	0.991801	1	FALSE	13.4293	0.446784			EcsB	Bacterial ABC transporter protein EcsB
PF14403	6	0.991501	1	FALSE	13.4297	0.446771	CL0179	ATP-grasp	CP_ATPgrasp_2	Circularly permuted ATP-grasp type 2
PF00662	6	0.991401	1	FALSE	13.4317	0.446704			Proton_antipo_N	NADH-Ubiquinone oxidoreductase (complex I), chain 5 N-terminus
PF13309	6	0.991201	1	FALSE	13.4321	0.446691	CL0123	HTH	HTH_22	HTH domain
PF02772	6	0.992401	1	FALSE	13.4322	0.446688			S-AdoMet_synt_M	S-adenosylmethionine synthetase, central domain
PF10708	6	0.993401	1	FALSE	13.4357	0.446571			DUF2510	Protein of unknown function (DUF2510)
PF06056	6	0.991901	1	FALSE	13.436	0.446561	CL0123	HTH	Terminase_5	Putative ATPase subunit of terminase (gpP-like)
PF01521	6	0.992101	1	FALSE	13.4365	0.446545			Fe-S_biosyn	Iron-sulphur cluster biosynthesis
PF13393	6	0.991601	1	FALSE	13.4369	0.446532	CL0040	tRNA_synt_II	tRNA-synt_His	Histidyl-tRNA synthetase
PF08614	6	0.990801	1	FALSE	13.4384	0.446482			ATG16	Autophagy protein 16 (ATG16)
PF03840	6	0.992401	1	FALSE	13.4397	0.446439			SecG	Preprotein translocase SecG subunit
PF03054	6	0.991601	1	FALSE	13.4405	0.446412	CL0039	HUP	tRNA_Me_trans	tRNA methyl transferase
PF06030	6	0.993401	1	FALSE	13.4413	0.446385	CL0159	E-set	DUF916	Bacterial protein of unknown function (DUF916)
PF09544	6	0.991401	1	FALSE	13.4431	0.446326			DUF2381	Protein of unknown function (DUF2381)
PF05014	6	0.993601	1	FALSE	13.444	0.446296	CL0498	Nribosyltransf	Nuc_deoxyrib_tr	Nucleoside 2-deoxyribosyltransferase
PF01315	6	0.992201	1	FALSE	13.4448	0.446269			Ald_Xan_dh_C	Aldehyde oxidase and xanthine dehydrogenase, a/b hammerhead domain
PF02515	6	0.991201	1	FALSE	13.4464	0.446216			CoA_transf_3	CoA-transferase family III
PF17876	6	0.993001	1	FALSE	13.4465	0.446213	CL0021	OB	CSD2	Cold shock domain
PF13640	6	0.990701	1	FALSE	13.4492	0.446123	CL0029	Cupin	2OG-FeII_Oxy_3	2OG-Fe(II) oxygenase superfamily
PF17657	6	0.992401	1	FALSE	13.4556	0.445911			DNA_pol3_finger	Bacterial DNA polymerase III alpha subunit finger domain
PF04204	6	0.991801	1	FALSE	13.4561	0.445894	CL0014	Glutaminase_I	HTS	Homoserine O-succinyltransferase
PF02545	6	0.991201	1	FALSE	13.4562	0.445891	CL0269	Maf	Maf	Maf-like protein
PF02955	6	0.991601	1	FALSE	13.4562	0.445891	CL0179	ATP-grasp	GSH-S_ATP	Prokaryotic glutathione synthetase, ATP-grasp domain
PF12862	6	0.993101	1	FALSE	13.4587	0.445808	CL0020	TPR	ANAPC5	Anaphase-promoting complex subunit 5
PF08662	6	0.991201	1	FALSE	13.4591	0.445795	CL0186	Beta_propeller	eIF2A	Eukaryotic translation initiation factor eIF2A
PF08206	6	0.990301	1	FALSE	13.465	0.4456	CL0021	OB	OB_RNB	Ribonuclease B OB domain
PF09182	6	0.990501	1	FALSE	13.4651	0.445596	CL0123	HTH	PuR_N	Bacterial purine repressor, N-terminal
PF04952	6	0.990801	1	FALSE	13.467	0.445534	CL0035	Peptidase_MH	AstE_AspA	Succinylglutamate desuccinylase / Aspartoacylase family
PF01967	6	0.993101	1	FALSE	13.4688	0.445474			MoaC	MoaC family
PF13688	6	0.991801	1	FALSE	13.4709	0.445405	CL0126	Peptidase_MA	Reprolysin_5	Metallo-peptidase family M12
PF00404	6	0.992701	1	FALSE	13.4738	0.445309	CL0220	EF_hand	Dockerin_1	Dockerin type I domain
PF07831	6	0.992001	1	FALSE	13.4794	0.445124	CL0105	Hybrid	PYNP_C	Pyrimidine nucleoside phosphorylase C-terminal domain
PF13586	6	0.992101	1	FALSE	13.4819	0.445041	CL0219	RNase_H	DDE_Tnp_1_2	Transposase DDE domain
PF14205	6	0.993301	1	FALSE	13.486	0.444906			Cys_rich_KTR	Cysteine-rich KTR
PF13700	6	0.992201	1	FALSE	13.4865	0.444889			DUF4158	Domain of unknown function (DUF4158)
PF08238	6	0.991601	1	FALSE	13.4936	0.444655	CL0020	TPR	Sel1	Sel1 repeat
PF02873	5	0.9969	1	FALSE	13.3192	0.375398			MurB_C	UDP-N-acetylenolpyruvoylglucosamine reductase, C-terminal domain
PF18158	5	0.997	1	FALSE	13.3266	0.375189	CL0544	AcylCoA_ox_dh_N	AidB_N	Adaptive response protein AidB N-terminal domain
PF19807	5	0.9971	1	FALSE	13.3354	0.374942	CL0057	Met_repress	DUF6290	Family of unknown function (DUF6290)
PF13202	5	0.9966	1	FALSE	13.3377	0.374877	CL0220	EF_hand	EF-hand_5	EF hand
PF10091	5	0.9975	1	FALSE	13.3378	0.374874	CL0059	6_Hairpin	Glycoamylase	Putative glucoamylase
PF06527	5	0.9966	1	FALSE	13.3396	0.374824			TniQ	TniQ
PF02012	5	0.9974	1	FALSE	13.3516	0.374487	CL0434	Sialidase	BNR	BNR/Asp-box repeat
PF01409	5	0.9969	1	FALSE	13.3527	0.374456	CL0040	tRNA_synt_II	tRNA-synt_2d	tRNA synthetases class II core domain (F)
PF18912	5	0.9973	1	FALSE	13.3537	0.374428	CL0167	Zn_Beta_Ribbon	DZR_2	Double zinc ribbon domain
PF01582	5	0.9966	1	FALSE	13.3552	0.374386	CL0173	STIR	TIR	TIR domain
PF08340	5	0.9974	1	FALSE	13.3557	0.374372			DUF1732	Domain of unknown function (DUF1732)
PF00871	5	0.997	1	FALSE	13.3584	0.374296	CL0108	Actin_ATPase	Acetate_kinase	Acetokinase family
PF04255	5	0.9968	1	FALSE	13.3587	0.374288	CL0123	HTH	DUF433	Protein of unknown function (DUF433)
PF13303	5	0.997	1	FALSE	13.3588	0.374285	CL0493	PTS_EIIC	PTS_EIIC_2	Phosphotransferase system, EIIC
PF07973	5	0.9961	1	FALSE	13.3609	0.374226	CL0094	Peptidase_ME	tRNA_SAD	Threonyl and Alanyl tRNA synthetase second additional domain
PF17782	5	0.9968	1	FALSE	13.3639	0.374142	CL0123	HTH	DprA_WH	DprA winged helix domain
PF17918	5	0.9978	1	FALSE	13.364	0.374139	CL0174	TetR_C	TetR_C_15	Tetracyclin repressor-like, C-terminal domain
PF00856	5	0.9967	1	FALSE	13.3647	0.37412			SET	SET domain
PF08502	5	0.9956	1	FALSE	13.3651	0.374109			LeuA_dimer	LeuA allosteric (dimerisation) domain
PF13005	5	0.9976	1	FALSE	13.3672	0.37405			zf-IS66	zinc-finger binding domain of transposase IS66
PF00493	5	0.997	1	FALSE	13.3679	0.37403	CL0023	P-loop_NTPase	MCM	MCM P-loop domain
PF17935	5	0.9965	1	FALSE	13.3692	0.373994	CL0174	TetR_C	TetR_C_27	Tetracyclin repressor-like, C-terminal domain
PF08541	5	0.9969	1	FALSE	13.3707	0.373952	CL0046	Thiolase	ACP_syn_III_C	3-Oxoacyl-[acyl-carrier-protein (ACP)] synthase III C terminal
PF06089	5	0.9964	1	FALSE	13.3708	0.373949			Asparaginase_II	L-asparaginase II
PF04461	5	0.997	1	FALSE	13.3711	0.373941			DUF520	Protein of unknown function (DUF520)
PF18106	5	0.9975	1	FALSE	13.3714	0.373932	CL0407	TBP-like	Rol_Rep_N	Rolling Circle replication initiation protein N-terminal domain
PF14518	5	0.9974	1	FALSE	13.3715	0.37393	CL0230	HO	Haem_oxygenas_2	Iron-containing redox enzyme
PF07646	5	0.9965	1	FALSE	13.3726	0.373899	CL0186	Beta_propeller	Kelch_2	Kelch motif
PF01526	5	0.9961	1	FALSE	13.3733	0.373879			DDE_Tnp_Tn3	Tn3 transposase DDE domain
PF10127	5	0.9975	1	FALSE	13.3735	0.373874	CL0260	NTP_transf	RlaP	RNA repair pathway DNA polymerase beta family
PF04977	5	0.9975	1	FALSE	13.3736	0.373871	CL0225	FtsL	DivIC	Septum formation initiator
PF00690	5	0.9965	1	FALSE	13.3738	0.373865			Cation_ATPase_N	Cation transporter/ATPase, N-terminus
PF05872	5	0.9972	1	FALSE	13.3741	0.373857	CL0023	P-loop_NTPase	DUF853	Bacterial protein of unknown function (DUF853)
PF19266	5	0.9972	1	FALSE	13.375	0.373832			CIS_tube	Contractile injection system tube protein
PF12750	5	0.9971	1	FALSE	13.3785	0.373734			Maff2	Maff2 family
PF00809	5	0.9971	1	FALSE	13.3787	0.373728	CL0036	TIM_barrel	Pterin_bind	Pterin binding enzyme
PF03621	5	0.9976	1	FALSE	13.3787	0.373728			MbtH	MbtH-like protein
PF01507	5	0.9972	1	FALSE	13.3804	0.373681	CL0039	HUP	PAPS_reduct	Phosphoadenosine phosphosulfate reductase family
PF01434	5	0.997	1	FALSE	13.3813	0.373656	CL0126	Peptidase_MA	Peptidase_M41	Peptidase family M41
PF00459	5	0.9978	1	FALSE	13.3818	0.373642	CL0171	Phospoesterase	Inositol_P	Inositol monophosphatase family
PF02817	5	0.9974	1	FALSE	13.3823	0.373628			E3_binding	e3 binding domain
PF10727	5	0.9974	1	FALSE	13.3823	0.373628	CL0063	NADP_Rossmann	Rossmann-like	Rossmann-like domain
PF03306	5	0.9963	1	FALSE	13.3824	0.373625	CL0615	ALDC	AAL_decarboxy	Alpha-acetolactate decarboxylase
PF08545	5	0.9964	1	FALSE	13.3824	0.373625	CL0046	Thiolase	ACP_syn_III	3-Oxoacyl-[acyl-carrier-protein (ACP)] synthase III
PF01734	5	0.997	1	FALSE	13.3828	0.373614	CL0323	Patatin	Patatin	Patatin-like phospholipase
PF13513	5	0.9973	1	FALSE	13.3831	0.373606	CL0020	TPR	HEAT_EZ	HEAT-like repeat
PF03575	5	0.9975	1	FALSE	13.3833	0.3736	CL0014	Glutaminase_I	Peptidase_S51	Peptidase family S51
PF16970	5	0.9965	1	FALSE	13.3838	0.373586	CL0204	Adhesin	FimA	Type-1 fimbrial protein, A
PF03591	5	0.9972	1	FALSE	13.3849	0.373555			AzlC	AzlC protein
PF04965	5	0.9975	1	FALSE	13.3849	0.373555			GPW_gp25	Baseplate wedge protein gp25
PF06081	5	0.9969	1	FALSE	13.3849	0.373555	CL0307	FUSC	ArAE_1	Aromatic acid exporter family member 1
PF04966	5	0.9963	1	FALSE	13.3854	0.373541	CL0193	MBB	OprB	Carbohydrate-selective porin, OprB family
PF07085	5	0.9966	1	FALSE	13.3858	0.37353	CL0365	MurF-HprK_N	DRTGG	DRTGG domain
PF04865	5	0.9972	1	FALSE	13.3866	0.373508			Baseplate_J	Baseplate J-like protein
PF05488	5	0.997	1	FALSE	13.3868	0.373502			PAAR_motif	PAAR motif
PF16654	5	0.9971	1	FALSE	13.3868	0.373502	CL0139	GADPH_aa-bio_dh	DAPDH_C	Diaminopimelic acid dehydrogenase C-terminal domain
PF17863	5	0.9967	1	FALSE	13.3877	0.373477	CL0671	AAA_lid	AAA_lid_2	AAA lid domain
PF08139	5	0.9973	1	FALSE	13.3878	0.373474	CL0421	LppaM	LPAM_1	Prokaryotic membrane lipoprotein lipid attachment site
PF01944	5	0.9969	1	FALSE	13.3882	0.373463			SpoIIM	Stage II sporulation protein M
PF13546	5	0.997	1	FALSE	13.3902	0.373407	CL0219	RNase_H	DDE_5	DDE superfamily endonuclease
PF01263	5	0.9977	1	FALSE	13.3903	0.373405	CL0103	Gal_mutarotase	Aldose_epim	Aldose 1-epimerase
PF08951	5	0.9981	1	FALSE	13.3936	0.373313			EntA_Immun	Enterocin A Immunity
PF07467	5	0.997	1	FALSE	13.3937	0.37331	CL0320	PepSY	BLIP	Beta-lactamase inhibitor (BLIP)
PF14464	5	0.9978	1	FALSE	13.3938	0.373307	CL0366	JAB	Prok-JAB	Prokaryotic homologs of the JAB domain
PF07554	5	0.9966	1	FALSE	13.3946	0.373285	CL0598	B_GA	FIVAR	FIVAR domain
PF05724	5	0.9965	1	FALSE	13.3981	0.373187	CL0063	NADP_Rossmann	TPMT	Thiopurine S-methyltransferase (TPMT)
PF06197	5	0.9973	1	FALSE	13.3996	0.373145	CL0412	Frag1-like	DUF998	Protein of unknown function (DUF998)
PF16657	5	0.9979	1	FALSE	13.4001	0.373132	CL0369	GHD	Malt_amylase_C	Maltogenic Amylase, C-terminal domain
PF01469	5	0.997	1	FALSE	13.4004	0.373123			Pentapeptide_2	Pentapeptide repeats (8 copies)
PF06723	5	0.9981	1	FALSE	13.4016	0.37309	CL0108	Actin_ATPase	MreB_Mbl	MreB/Mbl protein
PF01048	5	0.9978	1	FALSE	13.4019	0.373081	CL0408	PUP	PNP_UDP_1	Phosphorylase superfamily
PF06782	5	0.9975	1	FALSE	13.4022	0.373073	CL0219	RNase_H	UPF0236	Uncharacterised protein family (UPF0236)
PF08020	5	0.9966	1	FALSE	13.4024	0.373068	CL0310	DinB	DUF1706	Protein of unknown function (DUF1706)
PF01026	5	0.9968	1	FALSE	13.4035	0.373037	CL0034	Amidohydrolase	TatD_DNase	TatD related DNase
PF02325	5	0.9972	1	FALSE	13.4038	0.373029			YGGT	YGGT family
PF17761	5	0.996	1	FALSE	13.4047	0.373003	CL0123	HTH	DUF1016_N	DUF1016 N-terminal domain
PF10359	5	0.9979	1	FALSE	13.4063	0.372959			Fmp27_WPPW	RNA pol II promoter Fmp27 protein domain
PF13459	5	0.9976	1	FALSE	13.4069	0.372942	CL0344	4Fe-4S	Fer4_15	4Fe-4S single cluster domain
PF04102	5	0.9973	1	FALSE	13.4071	0.372937			SlyX	SlyX
PF05345	5	0.9972	1	FALSE	13.4071	0.372937	CL0159	E-set	He_PIG	Putative Ig domain
PF01972	5	0.9971	1	FALSE	13.4083	0.372903	CL0127	ClpP_crotonase	SDH_sah	Serine dehydrogenase proteinase
PF00680	5	0.9974	1	FALSE	13.4089	0.372887	CL0027	RdRP	RdRP_1	Viral RNA-dependent RNA polymerase
PF13247	5	0.9968	1	FALSE	13.4089	0.372887	CL0344	4Fe-4S	Fer4_11	4Fe-4S dicluster domain
PF02133	5	0.9972	1	FALSE	13.4093	0.372876	CL0062	APC	Transp_cyt_pur	Permease for cytosine/purines, uracil, thiamine, allantoin
PF02870	5	0.9982	1	FALSE	13.4093	0.372876			Methyltransf_1N	6-O-methylguanine DNA methyltransferase, ribonuclease-like domain
PF07694	5	0.9965	1	FALSE	13.4097	0.372864	CL0315	Gx_transp	5TM-5TMR_LYT	5TMR of 5TMR-LYT
PF05118	5	0.9963	1	FALSE	13.4107	0.372837	CL0029	Cupin	Asp_Arg_Hydrox	Aspartyl/Asparaginyl beta-hydroxylase
PF14322	5	0.997	1	FALSE	13.4121	0.372798	CL0020	TPR	SusD-like_3	Starch-binding associating with outer membrane
PF00886	5	0.9962	1	FALSE	13.4125	0.372787			Ribosomal_S16	Ribosomal protein S16
PF01699	5	0.9969	1	FALSE	13.4133	0.372764			Na_Ca_ex	Sodium/calcium exchanger protein
PF13274	5	0.9977	1	FALSE	13.4133	0.372764			DUF4065	Protein of unknown function (DUF4065)
PF08463	5	0.9974	1	FALSE	13.414	0.372745			EcoEI_R_C	EcoEI R protein C-terminal
PF19470	5	0.9973	1	FALSE	13.4151	0.372714			DUF6007	Family of unknown function (DUF6007)
PF14022	5	0.9976	1	FALSE	13.4159	0.372692			DUF4238	Protein of unknown function (DUF4238)
PF03764	5	0.9974	1	FALSE	13.4164	0.372678	CL0329	S5	EFG_IV	Elongation factor G, domain IV
PF13073	5	0.9965	1	FALSE	13.4166	0.372673			DUF3937	Protein of unknown function (DUF3937)
PF03812	5	0.9979	1	FALSE	13.4168	0.372667	CL0064	CPA_AT	KdgT	2-keto-3-deoxygluconate permease
PF01230	5	0.998	1	FALSE	13.4171	0.372659	CL0265	HIT	HIT	HIT domain
PF13340	5	0.9975	1	FALSE	13.418	0.372634			DUF4096	Putative transposase of IS4/5 family (DUF4096)
PF00939	5	0.9977	1	FALSE	13.4183	0.372625	CL0182	IT	Na_sulph_symp	Sodium:sulfate symporter transmembrane region
PF04439	5	0.9966	1	FALSE	13.4184	0.372623	CL0260	NTP_transf	Adenyl_transf	Streptomycin adenylyltransferase
PF01343	5	0.9972	1	FALSE	13.419	0.372606	CL0127	ClpP_crotonase	Peptidase_S49	Peptidase family S49
PF17770	5	0.9968	1	FALSE	13.4195	0.372592			RNase_J_C	Ribonuclease J C-terminal domain
PF04140	5	0.9984	1	FALSE	13.4201	0.372575	CL0115	Steroid_dh	ICMT	Isoprenylcysteine carboxyl methyltransferase (ICMT) family
PF00772	5	0.9969	1	FALSE	13.4202	0.372573			DnaB	DnaB-like helicase N terminal domain
PF08796	5	0.9976	1	FALSE	13.4205	0.372564			DUF1797	Protein of unknown function (DUF1797)
PF03176	5	0.997	1	FALSE	13.4207	0.372559	CL0322	RND_permease	MMPL	MMPL family
PF00773	5	0.9976	1	FALSE	13.4208	0.372556			RNB	RNB domain
PF12666	5	0.9974	1	FALSE	13.4211	0.372548			PrgI	PrgI family protein
PF02481	5	0.9981	1	FALSE	13.4216	0.372534	CL0349	SLOG	DNA_processg_A	DNA recombination-mediator protein A
PF00689	5	0.9972	1	FALSE	13.4227	0.372503			Cation_ATPase_C	Cation transporting ATPase, C-terminus
PF05437	5	0.9973	1	FALSE	13.4235	0.372481			AzlD	Branched-chain amino acid transport protein (AzlD)
PF11612	5	0.9979	1	FALSE	13.4239	0.37247	CL0327	Pilus	T2SSJ	Type II secretion system (T2SS), protein J
PF07980	5	0.9965	1	FALSE	13.4242	0.372462	CL0020	TPR	SusD_RagB	SusD family
PF03120	5	0.9971	1	FALSE	13.4245	0.372453	CL0021	OB	DNA_ligase_OB	NAD-dependent DNA ligase OB-fold domain
PF02868	5	0.9973	1	FALSE	13.425	0.372439	CL0126	Peptidase_MA	Peptidase_M4_C	Thermolysin metallopeptidase, alpha-helical domain
PF00823	5	0.9969	1	FALSE	13.4255	0.372426	CL0352	EsxAB	PPE	PPE family
PF16344	5	0.9973	1	FALSE	13.4269	0.372387			DUF4974	Domain of unknown function (DUF4974)
PF13371	5	0.9971	1	FALSE	13.4286	0.37234	CL0020	TPR	TPR_9	Tetratricopeptide repeat
PF00368	5	0.9975	1	FALSE	13.4298	0.372305			HMG-CoA_red	Hydroxymethylglutaryl-coenzyme A reductase
PF03755	5	0.9973	1	FALSE	13.4302	0.372295			YicC_N	YicC-like family, N-terminal region
PF02604	5	0.9972	1	FALSE	13.4303	0.372293	CL0136	Plasmid-antitox	PhdYeFM_antitox	Antitoxin Phd_YefM, type II toxin-antitoxin system
PF09363	5	0.9968	1	FALSE	13.4303	0.372293	CL0591	TKC_like	XFP_C	XFP C-terminal domain
PF02113	5	0.9978	1	FALSE	13.4313	0.372265	CL0013	Beta-lactamase	Peptidase_S13	D-Ala-D-Ala carboxypeptidase 3 (S13) family
PF05360	5	0.9965	1	FALSE	13.4313	0.372265			YiaAB	yiaA/B two helix domain
PF00570	5	0.9969	1	FALSE	13.4317	0.372254	CL0426	HRDC-like	HRDC	HRDC domain
PF16326	5	0.9973	1	FALSE	13.4318	0.372251			ABC_tran_CTD	ABC transporter C-terminal domain
PF00719	5	0.9962	1	FALSE	13.4324	0.372234			Pyrophosphatase	Inorganic pyrophosphatase
PF16927	5	0.9964	1	FALSE	13.4332	0.372212	CL0192	GPCR_A	HisKA_7TM	N-terminal 7TM region of histidine kinase
PF04136	5	0.9976	1	FALSE	13.4341	0.372187			Sec34	Sec34-like family
PF01121	5	0.9972	1	FALSE	13.4351	0.372159	CL0023	P-loop_NTPase	CoaE	Dephospho-CoA kinase
PF13563	5	0.9984	1	FALSE	13.4353	0.372154	CL0247	2H	2_5_RNA_ligase2	2'-5' RNA ligase superfamily
PF01337	5	0.997	1	FALSE	13.4373	0.372099			Barstar	Barstar (barnase inhibitor)
PF08858	5	0.9973	1	FALSE	13.4376	0.37209			IDEAL	IDEAL domain
PF13906	5	0.997	1	FALSE	13.4382	0.372074	CL0062	APC	AA_permease_C	C-terminus of AA_permease
PF18072	5	0.9982	1	FALSE	13.4385	0.372065			FGAR-AT_linker	Formylglycinamide ribonucleotide amidotransferase linker domain
PF02350	5	0.9976	1	FALSE	13.4394	0.37204	CL0113	GT-B	Epimerase_2	UDP-N-acetylglucosamine 2-epimerase
PF00902	5	0.9975	1	FALSE	13.4395	0.372038			TatC	Sec-independent protein translocase protein (TatC)
PF06262	5	0.9975	1	FALSE	13.4408	0.372002	CL0126	Peptidase_MA	Zincin_1	Zincin-like metallopeptidase
PF13246	5	0.9967	1	FALSE	13.4417	0.371977	CL0137	HAD	Cation_ATPase	Cation transport ATPase (P-type)
PF13532	5	0.9972	1	FALSE	13.4417	0.371977	CL0029	Cupin	2OG-FeII_Oxy_2	2OG-Fe(II) oxygenase superfamily
PF00958	5	0.9968	1	FALSE	13.4421	0.371966			GMP_synt_C	GMP synthase C terminal domain
PF14279	5	0.9972	1	FALSE	13.4421	0.371966	CL0263	His-Me_finger	HNH_5	HNH endonuclease
PF00102	5	0.9974	1	FALSE	13.4446	0.371897	CL0031	Phosphatase	Y_phosphatase	Protein-tyrosine phosphatase
PF13643	5	0.9969	1	FALSE	13.4455	0.371872	CL0291	KNTase_C	DUF4145	Domain of unknown function (DUF4145)
PF01765	5	0.9974	1	FALSE	13.4456	0.371869			RRF	Ribosome recycling factor
PF04468	5	0.9977	1	FALSE	13.4459	0.371861			PSP1	PSP1 C-terminal conserved region
PF02146	5	0.9975	1	FALSE	13.4468	0.371836	CL0085	FAD_DHS	SIR2	Sir2 family
PF03934	5	0.9971	1	FALSE	13.447	0.37183	CL0198	HHH	T2SSK	Type II secretion system (T2SS), protein K
PF02567	5	0.997	1	FALSE	13.4472	0.371825	CL0288	DAP_epimerase	PhzC-PhzF	Phenazine biosynthesis-like protein
PF18942	5	0.9962	1	FALSE	13.4475	0.371816			DUF5689	Family of unknown function (DUF5689)
PF07705	5	0.9973	1	FALSE	13.448	0.371802	CL0159	E-set	CARDB	CARDB
PF02486	5	0.9981	1	FALSE	13.4489	0.371778	CL0407	TBP-like	Rep_trans	Replication initiation factor
PF11300	5	0.9972	1	FALSE	13.4489	0.371778			DUF3102	Protein of unknown function (DUF3102)
PF01553	5	0.9971	1	FALSE	13.4509	0.371722	CL0228	Acyltransferase	Acyltransferase	Acyltransferase
PF00006	5	0.9978	1	FALSE	13.4519	0.371695	CL0023	P-loop_NTPase	ATP-synt_ab	ATP synthase alpha/beta family, nucleotide-binding domain
PF13899	5	0.9972	1	FALSE	13.4519	0.371695	CL0172	Thioredoxin	Thioredoxin_7	Thioredoxin-like
PF13342	5	0.9968	1	FALSE	13.4525	0.371678	CL0167	Zn_Beta_Ribbon	Toprim_Crpt	C-terminal repeat of topoisomerase
PF03894	5	0.9973	1	FALSE	13.4526	0.371675	CL0254	THDP-binding	XFP	D-xylulose 5-phosphate/D-fructose 6-phosphate phosphoketolase
PF18705	5	0.9979	1	FALSE	13.4527	0.371673	CL0159	E-set	DUF5643	Family of unknown function (DUF5643)
PF15943	5	0.9968	1	FALSE	13.4545	0.371623	CL0123	HTH	YdaS_antitoxin	Putative antitoxin of bacterial toxin-antitoxin system, YdaS/YdaT
PF09364	5	0.997	1	FALSE	13.456	0.371581	CL0254	THDP-binding	XFP_N	XFP N-terminal domain
PF09374	5	0.9975	1	FALSE	13.456	0.37158	CL0244	PGBD	PG_binding_3	Predicted Peptidoglycan domain
PF01804	5	0.9973	1	FALSE	13.4574	0.371543	CL0052	NTN	Penicil_amidase	Penicillin amidase
PF01136	5	0.9973	1	FALSE	13.4586	0.37151			Peptidase_U32	Peptidase family U32
PF17481	5	0.9979	1	FALSE	13.459	0.371499			Phage_sheath_1N	Phage tail sheath protein beta-sandwich domain
PF01321	5	0.9969	1	FALSE	13.4591	0.371496	CL0356	AMP_N-like	Creatinase_N	Creatinase/Prolidase N-terminal domain
PF00012	5	0.9975	1	FALSE	13.4624	0.371405	CL0108	Actin_ATPase	HSP70	Hsp70 protein
PF11611	5	0.998	1	FALSE	13.4638	0.371366	CL0524	MPT63-MPB63	DUF4352	Domain of unknown function (DUF4352)
PF18652	5	0.9973	1	FALSE	13.4654	0.371322			Adhesin_P1_N	Adhesin P1 N-terminal domain
PF08363	5	0.9976	1	FALSE	13.468	0.37125			GbpC	Glucan-binding protein C
PF02245	5	0.9978	1	FALSE	13.4683	0.371242			Pur_DNA_glyco	Methylpurine-DNA glycosylase (MPG)
PF12893	5	0.9975	1	FALSE	13.4698	0.371201	CL0051	NTF2	Lumazine_bd_2	Putative lumazine-binding
PF00419	5	0.9972	1	FALSE	13.4699	0.371198	CL0204	Adhesin	Fimbrial	Fimbrial protein
PF13307	5	0.9973	1	FALSE	13.4713	0.371159	CL0023	P-loop_NTPase	Helicase_C_2	Helicase C-terminal domain
PF14870	5	0.9974	1	FALSE	13.4725	0.371126	CL0434	Sialidase	PSII_BNR	Photosynthesis system II assembly factor YCF48
PF15807	5	0.9968	1	FALSE	13.4728	0.371118			MAP17	Membrane-associated protein 117 kDa, PDZK1-interacting protein 1
PF20573	5	0.9971	1	FALSE	13.4742	0.37108
PF06283	5	0.9974	1	FALSE	13.4755	0.371044	CL0014	Glutaminase_I	ThuA	Trehalose utilisation
PF07394	5	0.9967	1	FALSE	13.4758	0.371035	CL0088	Alk_phosphatase	DUF1501	Protein of unknown function (DUF1501)
PF15975	5	0.9961	1	FALSE	13.4774	0.370991			Flot	Flotillin
PF01943	5	0.9968	1	FALSE	13.4816	0.370876	CL0222	MviN_MATE	Polysacc_synt	Polysaccharide biosynthesis protein
PF12671	5	0.997	1	FALSE	13.5013	0.370335	CL0125	Peptidase_CA	Amidase_6	Putative amidase domain
PF12900	5	0.9979	1	FALSE	13.512	0.370043	CL0336	FMN-binding	Pyridox_ox_2	Pyridoxamine 5'-phosphate oxidase
PF01613	5	0.9972	1	FALSE	13.5246	0.369697	CL0336	FMN-binding	Flavin_Reduct	Flavin reductase like domain
PF00782	4	0.9994	1	FALSE	13.3046	0.300648	CL0031	Phosphatase	DSPc	Dual specificity phosphatase, catalytic domain
PF01746	4	0.9994	1	FALSE	13.315	0.300413	CL0098	SPOUT	tRNA_m1G_MT	tRNA (Guanine-1)-methyltransferase
PF01515	4	0.9991	1	FALSE	13.3179	0.300348	CL0270	Iso_DH	PTA_PTB	Phosphate acetyl/butaryl transferase
PF10017	4	0.9993	1	FALSE	13.3232	0.300228	CL0063	NADP_Rossmann	Methyltransf_33	Histidine-specific methyltransferase, SAM-dependent
PF01642	4	0.9989	1	FALSE	13.3248	0.300192			MM_CoA_mutase	Methylmalonyl-CoA mutase
PF00115	4	0.9989	1	FALSE	13.3262	0.300161			COX1	Cytochrome C and Quinol oxidase polypeptide I
PF06257	4	0.9996	1	FALSE	13.3272	0.300138			VEG	Biofilm formation stimulator VEG
PF03200	4	0.9993	1	FALSE	13.3289	0.3001	CL0059	6_Hairpin	Glyco_hydro_63	Glycosyl hydrolase family 63 C-terminal domain
PF14093	4	0.9993	1	FALSE	13.3318	0.300035			DUF4271	Domain of unknown function (DUF4271)
PF11741	4	0.9993	1	FALSE	13.3339	0.299987			AMIN	AMIN domain
PF18913	4	0.9994	1	FALSE	13.3342	0.299981			FBPase_C	Fructose-1-6-bisphosphatase, C-terminal domain
PF04960	4	0.9994	1	FALSE	13.3384	0.299886	CL0013	Beta-lactamase	Glutaminase	Glutaminase
PF06808	4	0.9982	1	FALSE	13.3402	0.299846	CL0182	IT	DctM	Tripartite ATP-independent periplasmic transporter, DctM component
PF06995	4	0.9991	1	FALSE	13.3412	0.299823			Phage_P2_GpU	Phage P2 GpU
PF01820	4	0.9997	1	FALSE	13.343	0.299783	CL0483	PreATP-grasp	Dala_Dala_lig_N	D-ala D-ala ligase N-terminus
PF08487	4	0.9994	1	FALSE	13.344	0.29976	CL0029	Cupin	VIT	Vault protein inter-alpha-trypsin domain
PF10026	4	0.9995	1	FALSE	13.3454	0.299729	CL0126	Peptidase_MA	DUF2268	Predicted Zn-dependent protease (DUF2268)
PF09478	4	0.9988	1	FALSE	13.3507	0.29961	CL0203	CBD	CBM49	Carbohydrate binding domain CBM49
PF12972	4	0.9994	1	FALSE	13.3512	0.299599			NAGLU_C	Alpha-N-acetylglucosaminidase (NAGLU) C-terminal domain
PF16339	4	0.999	1	FALSE	13.3516	0.29959			DUF4969	Domain of unknown function (DUF4969)
PF03205	4	0.9994	1	FALSE	13.3518	0.299585	CL0023	P-loop_NTPase	MobB	Molybdopterin guanine dinucleotide synthesis protein B
PF20030	4	0.9997	1	FALSE	13.3522	0.299576	CL0023	P-loop_NTPase	bpMoxR	MoxR domain in the MoxR-vWA-beta-propeller ternary systems
PF00834	4	0.9993	1	FALSE	13.3531	0.299556	CL0036	TIM_barrel	Ribul_P_3_epim	Ribulose-phosphate 3 epimerase family
PF19804	4	0.9987	1	FALSE	13.3531	0.299556			DUF6287	Domain of unknown function (DUF6287)
PF05973	4	0.9992	1	FALSE	13.3536	0.299544	CL0136	Plasmid-antitox	Gp49	Phage derived protein Gp49-like (DUF891)
PF14720	4	0.9993	1	FALSE	13.3551	0.299511			NiFe_hyd_SSU_C	NiFe/NiFeSe hydrogenase small subunit C-terminal
PF18832	4	0.9992	1	FALSE	13.3551	0.299511			LPD18	Large polyvalent protein-associated domain 18
PF09911	4	0.9997	1	FALSE	13.3555	0.299502			DUF2140	Uncharacterized protein conserved in bacteria (DUF2140)
PF05534	4	0.9986	1	FALSE	13.3556	0.2995	CL0057	Met_repress	HicB	HicB family
PF02863	4	0.9992	1	FALSE	13.3567	0.299475			Arg_repressor_C	Arginine repressor, C-terminal domain
PF09966	4	0.9989	1	FALSE	13.3585	0.299435			DUF2200	Uncharacterized protein conserved in bacteria (DUF2200)
PF13808	4	0.9991	1	FALSE	13.3586	0.299433			DDE_Tnp_1_assoc	DDE_Tnp_1-associated
PF09678	4	0.9992	1	FALSE	13.3606	0.299388			Caa3_CtaG	Cytochrome c oxidase caa3 assembly factor (Caa3_CtaG)
PF03900	4	0.9995	1	FALSE	13.361	0.299379			Porphobil_deamC	Porphobilinogen deaminase, C-terminal domain
PF14397	4	0.9991	1	FALSE	13.3621	0.299354	CL0179	ATP-grasp	ATPgrasp_ST	Sugar-transfer associated ATP-grasp
PF18365	4	0.9992	1	FALSE	13.3622	0.299352			PI_PP_C	Phosphoinositide phosphatase C-terminal domain
PF02152	4	0.9987	1	FALSE	13.3623	0.29935	CL0334	THBO-biosyn	FolB	Dihydroneopterin aldolase
PF05816	4	0.9991	1	FALSE	13.3624	0.299347			TelA	Toxic anion resistance protein (TelA)
PF09286	4	0.9994	1	FALSE	13.3631	0.299332	CL0570	PPP-I	Pro-kuma_activ	Pro-kumamolisin, activation domain
PF18267	4	0.9989	1	FALSE	13.3631	0.299332	CL0608	Reductase_C	Rubredoxin_C	Rubredoxin NAD+ reductase C-terminal domain
PF08676	4	0.9994	1	FALSE	13.3643	0.299305			MutL_C	MutL C terminal dimerisation domain
PF05117	4	0.9993	1	FALSE	13.3647	0.299296			DUF695	Family of unknown function (DUF695)
PF12051	4	0.9993	1	FALSE	13.3652	0.299285	CL0181	ABC-2	DUF3533	Protein of unknown function (DUF3533)
PF10975	4	0.9988	1	FALSE	13.3653	0.299282			DUF2802	Protein of unknown function (DUF2802)
PF13025	4	0.9995	1	FALSE	13.3653	0.299282			DUF3886	Protein of unknown function (DUF3886)
[truncated: 4,768 more rows]

## Sheet: S2_fishers_enrichment_Pfk
pfam	p_value	proportion_diff	control	adjusted_p_value	desc
PF00664	0	0.0157828	PF00365	0	ABC transporter transmembrane region
PF02463	0	0.0160356	PF00365	0	RecF/RecN/SMC N terminal domain
PF03412	0	0.0153756	PF00365	0	Peptidase C39 family
PF05147	0	0.0215377	PF00365	0	Lanthionine synthetase C-like protein
PF13304	0	0.0157764	PF00365	0	AAA domain, putative AbiEii toxin, Type IV TA system
PF13575	0	0.0215225	PF00365	0	Domain of unknown function (DUF4135)
PF13555	2.54075e-204	0.00693463	PF00365	1.72008e-200	P-loop containing region of AAA domain
PF01381	1.42309e-188	0.00797868	PF00365	9.6343e-185	Helix-turn-helix
PF12730	3.90157e-186	0.00693309	PF00365	2.64136e-182	ABC-2 family transporter protein
PF13560	6.56833e-161	0.00684539	PF00365	4.44676e-157	Helix-turn-helix domain
PF04604	9.86656e-149	0.00498978	PF00365	6.67966e-145	Type-A lantibiotic
PF12844	5.23986e-141	0.00685054	PF00365	3.54739e-137	Helix-turn-helix domain
PF16934	1.07115e-129	0.00434889	PF00365	7.25167e-126	Two-component Enterococcus faecalis cytolysin (EFC)
PF00005	9.75564e-125	0.0125851	PF00365	6.60457e-121	ABC transporter
PF12385	2.15617e-122	0.00464561	PF00365	1.45973e-118	Papain-like cysteine protease AvrRpt2
PF14867	5.20091e-117	0.00392163	PF00365	3.52102e-113	Lantibiotic alpha
PF13443	1.47604e-116	0.00390637	PF00365	9.99276e-113	Cro/C1-type HTH DNA-binding domain
PF13401	4.0063e-109	0.00411295	PF00365	2.71226e-105	AAA domain
PF13476	3.46812e-100	0.00412809	PF00365	2.34791e-96	AAA domain
PF12679	4.54639e-99	0.00397831	PF00365	3.0779e-95	ABC-2 family transporter protein
PF13384	1.76909e-88	0.0029603	PF00365	1.19767e-84	Homeodomain-like domain
PF13191	1.96323e-76	0.00392793	PF00365	1.32911e-72	AAA ATPase domain
PF08281	5.11846e-76	0.0043202	PF00365	3.4652e-72	Sigma-70, region 4
PF00082	6.24587e-75	0.0038669	PF00365	4.22845e-71	Subtilase family
PF08279	5.57738e-73	0.00271192	PF00365	3.77588e-69	HTH domain
PF13412	2.86797e-69	0.00237211	PF00365	1.94162e-65	Winged helix-turn-helix DNA-binding
PF07719	1.46049e-68	0.00228889	PF00365	9.88753e-65	Tetratricopeptide repeat
PF13175	6.90477e-68	0.00311534	PF00365	4.67453e-64	AAA ATPase domain
PF09818	2.3433e-63	0.00226388	PF00365	1.58641e-59	ATPase of the ABC class
PF04545	3.20267e-61	0.00276027	PF00365	2.16821e-57	Sigma-70, region 4
PF13732	2.23432e-60	0.00236647	PF00365	1.51263e-56	Domain of unknown function (DUF4162)
PF12698	8.88386e-60	0.0022167	PF00365	6.01437e-56	ABC-2 family transporter protein
PF02687	2.84918e-53	0.00273373	PF00365	1.92889e-49	FtsX-like permease family
PF12802	3.8083e-52	0.00229146	PF00365	2.57822e-48	MarR family
PF00515	8.05809e-52	0.0017243	PF00365	5.45533e-48	Tetratricopeptide repeat
PF13424	2.62906e-49	0.00218464	PF00365	1.77987e-45	Tetratricopeptide repeat
PF13604	2.9073e-46	0.00212912	PF00365	1.96824e-42	AAA domain
PF00196	2.24884e-43	0.00415869	PF00365	1.52247e-39	Bacterial regulatory proteins, luxR family
PF19740	5.78881e-41	0.00135807	PF00365	3.91903e-37	Family of unknown function (DUF6229)
PF13529	4.71255e-39	0.00138718	PF00365	3.1904e-35	Peptidase_C39 like family
PF07944	3.53816e-38	0.00139411	PF00365	2.39534e-34	Beta-L-arabinofuranosidase, GH127
PF00239	1.86995e-37	0.00165339	PF00365	1.26595e-33	Resolvase, N terminal domain
PF11083	2.4034e-37	0.001236	PF00365	1.6271e-33	Lantibiotic streptin immunity protein
PF00165	2.9738e-37	0.00148284	PF00365	2.01327e-33	Bacterial regulatory helix-turn-helix proteins, AraC family
PF13346	5.49841e-36	0.00131781	PF00365	3.72243e-32	ABC-2 family transporter protein
PF00550	7.67342e-34	0.00151606	PF00365	5.1949e-30	Phosphopantetheine attachment site
PF13181	2.82496e-33	0.00109867	PF00365	1.9125e-29	Tetratricopeptide repeat
PF14667	2.36588e-31	0.0011874	PF00365	1.6017e-27	Polysaccharide biosynthesis C-terminal domain
PF00668	2.76108e-31	0.00135795	PF00365	1.86925e-27	Condensation domain
PF13936	4.83794e-30	0.00128999	PF00365	3.27529e-26	Helix-turn-helix domain
PF05016	7.12862e-30	0.00110418	PF00365	4.82607e-26	ParE toxin of type II toxin-antitoxin system, parDE
PF01047	3.94545e-29	0.00174739	PF00365	2.67107e-25	MarR family
PF09932	1.43741e-28	0.0010584	PF00365	9.73128e-25	Uncharacterized conserved protein (DUF2164)
PF03193	4.90616e-28	0.00190807	PF00365	3.32147e-24	RsgA GTPase
PF01656	1.37634e-27	0.00159211	PF00365	9.31782e-24	CobQ/CobB/MinD/ParA nucleotide binding domain
PF13518	1.38549e-27	0.000952999	PF00365	9.37976e-24	Helix-turn-helix domain
PF06414	1.41476e-27	0.000990442	PF00365	9.57796e-24	Zeta toxin
PF02525	2.2233e-27	0.0017279	PF00365	1.50517e-23	Flavodoxin-like fold
PF02163	4.63548e-26	0.00115958	PF00365	3.13822e-22	Peptidase family M50
PF05713	4.85337e-26	0.000854518	PF00365	3.28573e-22	Bacterial mobilisation protein (MobC)
PF04221	5.75339e-26	0.000966848	PF00365	3.89504e-22	RelB antitoxin
PF13508	2.52739e-25	0.00183447	PF00365	1.71105e-21	Acetyltransferase (GNAT) domain
PF02796	6.49009e-25	0.000861443	PF00365	4.39379e-21	Helix-turn-helix domain of resolvase
PF13238	6.49009e-25	0.000861443	PF00365	4.39379e-21	AAA domain
PF01488	8.38145e-25	0.00130371	PF00365	5.67424e-21	Shikimate / quinate 5-dehydrogenase
PF01420	1.79545e-24	0.00109854	PF00365	1.21552e-20	Type I restriction modification DNA specificity domain
PF02195	1.64447e-23	0.00109713	PF00365	1.1133e-19	ParB/Sulfiredoxin domain
PF13533	2.94964e-23	0.00110406	PF00365	1.99691e-19	Biotin-lipoyl like
PF00037	3.89144e-23	0.000800406	PF00365	2.6345e-19	4Fe-4S binding domain
PF00232	5.08733e-23	0.00111098	PF00365	3.44412e-19	Glycosyl hydrolase family 1
PF08543	9.09091e-23	0.00129256	PF00365	6.15455e-19	Phosphomethylpyrimidine kinase
PF01473	2.00977e-22	0.000732444	PF00365	1.36061e-18	Putative cell wall binding repeat
PF14493	3.17029e-22	0.00102917	PF00365	2.14629e-18	Helix-turn-helix domain
PF02367	1.01563e-21	0.000991727	PF00365	6.87582e-18	Threonylcarbamoyl adenosine biosynthesis protein TsaE
PF00892	1.28841e-21	0.000969543	PF00365	8.72255e-18	EamA-like transporter family
PF02423	2.49412e-21	0.000976468	PF00365	1.68852e-17	Ornithine cyclodeaminase/mu-crystallin family
PF14378	4.30904e-21	0.00082118	PF00365	2.91722e-17	PAP2 superfamily
PF10439	4.56551e-21	0.000686666	PF00365	3.09085e-17	Bacteriocin class II with double-glycine leader peptide
PF01842	1.13989e-20	0.000805921	PF00365	7.71707e-17	ACT domain
PF19127	1.29299e-20	0.000671407	PF00365	8.75353e-17	Choline-binding repeat
PF12008	1.78757e-20	0.00070885	PF00365	1.21018e-16	Type I restriction and modification enzyme - subunit R C terminal
PF13551	1.78757e-20	0.00070885	PF00365	1.21018e-16	Winged helix-turn helix
PF18768	1.78757e-20	0.00070885	PF00365	1.21018e-16	RNPP family C-terminal domain
PF12728	3.87001e-20	0.000731034	PF00365	2.62e-16	Helix-turn-helix domain
PF02302	8.42042e-20	0.000841954	PF00365	5.70062e-16	PTS system, Lactose/Cellobiose specific IIB subunit
PF03358	1.6436e-19	0.00159161	PF00365	1.11271e-15	NADPH-dependent FMN reductase
PF18801	2.93688e-19	0.000625629	PF00365	1.98827e-15	response regulator aspartate phosphatase H, N terminal
PF00665	2.95347e-19	0.00121062	PF00365	1.9995e-15	Integrase core domain
PF07022	3.80963e-19	0.000663073	PF00365	2.57912e-15	Bacteriophage CI repressor helix-turn-helix domain
PF13408	3.80963e-19	0.000663073	PF00365	2.57912e-15	Recombinase zinc beta ribbon domain
PF19514	4.38789e-19	0.0007227	PF00365	2.9706e-15	MobC-like protein
PF13387	8.31715e-19	0.00061037	PF00365	5.63071e-15	Domain of unknown function (DUF4105)
PF03704	1.01528e-18	0.000950055	PF00365	6.87348e-15	Bacterial transcriptional activator domain
PF18766	1.5667e-18	0.000927871	PF00365	1.06066e-14	SWI2/SNF2 ATPase
PF08282	1.65161e-18	0.0014544	PF00365	1.11814e-14	haloacid dehalogenase-like hydrolase
PF11220	2.35537e-18	0.000595111	PF00365	1.59458e-14	Protein of unknown function (DUF3015)
PF13176	2.35537e-18	0.000595111	PF00365	1.59458e-14	Tetratricopeptide repeat
PF20436	2.35537e-18	0.000595111	PF00365	1.59458e-14	Archaeal LonB, AAA+ ATPase LID domain
PF20437	2.35537e-18	0.000595111	PF00365	1.59458e-14	Lon-like LonC helical domain
PF01648	2.49028e-18	0.000993013	PF00365	1.68592e-14	4'-phosphopantetheinyl transferase superfamily
PF01284	6.6702e-18	0.000579852	PF00365	4.51572e-14	Membrane-associating domain
PF01921	7.13138e-18	0.000787842	PF00365	4.82794e-14	tRNA synthetases class I (K)
PF12837	8.08305e-18	0.000617295	PF00365	5.47222e-14	4Fe-4S binding domain
PF19085	8.08305e-18	0.000617295	PF00365	5.47222e-14	Choline-binding repeat
PF02255	9.86987e-18	0.000743474	PF00365	6.6819e-14	PTS system, Lactose/Cellobiose specific IIA subunit
PF07819	1.30768e-17	0.000875168	PF00365	8.85302e-14	PGAP1-like protein
PF02378	1.56843e-17	0.00101238	PF00365	1.06183e-13	Phosphotransferase system, EIIC
PF01061	2.28949e-17	0.00106226	PF00365	1.54999e-13	ABC-2 type transporter
PF01935	2.60837e-17	0.000683847	PF00365	1.76587e-13	Helicase HerA, central domain
PF13744	4.21089e-17	0.00062422	PF00365	2.85077e-13	Helix-turn-helix domain
PF03432	4.38275e-17	0.000757324	PF00365	2.96712e-13	Relaxase/Mobilisation nuclease domain
PF13152	5.34916e-17	0.000549333	PF00365	3.62138e-13	Protein of unknown function (DUF3967)
PF09339	1.01919e-16	0.000793357	PF00365	6.89988e-13	IclR helix-turn-helix domain
PF15731	1.56216e-16	0.000631144	PF00365	1.05758e-12	Antitoxin component of bacterial toxin-antitoxin system, MqsA
PF08271	4.28959e-16	0.000518815	PF00365	2.90405e-12	TFIIB zinc-binding
PF20434	4.28959e-16	0.000518815	PF00365	2.90405e-12	BD-FAE
PF01127	1.09503e-15	0.000600626	PF00365	7.41338e-12	Succinate dehydrogenase/Fumarate reductase transmembrane subunit
PF01081	1.16403e-15	0.000644994	PF00365	7.88048e-12	KDPG and KHG aldolase
PF07730	1.75679e-15	0.0012173	PF00365	1.18935e-11	Histidine kinase
PF04328	3.43976e-15	0.000488296	PF00365	2.32872e-11	Selenoprotein, putative
PF06008	3.43976e-15	0.000488296	PF00365	2.32872e-11	Laminin Domain I
PF13911	3.43976e-15	0.000488296	PF00365	2.32872e-11	AhpC/TSA antioxidant enzyme
PF13673	4.15777e-15	0.00152045	PF00365	2.81481e-11	Acetyltransferase (GNAT) domain
PF07862	6.02765e-15	0.000547923	PF00365	4.08072e-11	Nif11 domain
PF13437	6.26655e-15	0.00106765	PF00365	4.24246e-11	HlyD family secretion protein
PF19370	9.74044e-15	0.000473037	PF00365	6.59428e-11	Family of unknown function (DUF5945)
PF19387	9.74044e-15	0.000473037	PF00365	6.59428e-11	Family of unknown function (DUF5962)
PF19390	9.74044e-15	0.000473037	PF00365	6.59428e-11	Family of unknown function (DUF5965)
PF19391	9.74044e-15	0.000473037	PF00365	6.59428e-11	Family of unknown function (DUF5966)
PF07690	9.88284e-15	0.0023902	PF00365	6.69068e-11	Major Facilitator Superfamily
PF05116	1.3281e-14	0.00104547	PF00365	8.99121e-11	Sucrose-6F-phosphate phosphohydrolase
PF12161	1.71337e-14	0.00073091	PF00365	1.15995e-10	HsdM N-terminal domain
PF04551	1.92229e-14	0.000599216	PF00365	1.30139e-10	GcpE protein
PF02624	2.0866e-14	0.000577032	PF00365	1.41263e-10	YcaO cyclodehydratase, ATP-ad Mg2+-binding
PF13428	2.71447e-14	0.000495221	PF00365	1.83769e-10	Tetratricopeptide repeat
PF09863	2.75819e-14	0.000457778	PF00365	1.86729e-10	Uncharacterized protein conserved in bacteria (DUF2090)
PF04313	3.98122e-14	0.000657434	PF00365	2.69529e-10	Type I restriction enzyme R protein N terminus (HSDR_N)
PF13654	5.37916e-14	0.000561773	PF00365	3.64169e-10	LonB-like, AAA domain
PF20329	7.81026e-14	0.000442518	PF00365	5.28755e-10	Family of unknown function (DUF6624)
PF14559	1.38358e-13	0.000546514	PF00365	9.36683e-10	Tetratricopeptide repeat
PF02261	1.89611e-13	0.000597806	PF00365	1.28367e-09	Aspartate decarboxylase
PF01051	2.21158e-13	0.000427259	PF00365	1.49724e-09	Initiator Replication protein
PF14243	2.21158e-13	0.000427259	PF00365	1.49724e-09	ATP-grasp domain, R2K clade family 3
PF01346	3.12287e-13	0.000486886	PF00365	2.11419e-09	Domain amino terminal to FKBP-type peptidyl-prolyl isomerase
PF04647	3.12287e-13	0.000486886	PF00365	2.11419e-09	Accessory gene regulator B
PF07683	3.329e-13	0.000662949	PF00365	2.25374e-09	Cobalamin synthesis protein cobW C-terminal domain
PF00583	4.09085e-13	0.0016128	PF00365	2.76951e-09	Acetyltransferase (GNAT) family
PF13413	6.19577e-13	0.000560363	PF00365	4.19454e-09	Helix-turn-helix domain
PF18299	6.26232e-13	0.000412	PF00365	4.23959e-09	ATP-grasp domain, R2K clade family 2
PF07508	7.9249e-13	0.000589472	PF00365	5.36516e-09	Recombinase
PF05981	8.34588e-13	0.000471627	PF00365	5.65016e-09	CreA protein
PF13229	9.45666e-13	0.000493811	PF00365	6.40216e-09	Right handed beta helix region
PF13556	9.47434e-13	0.00075579	PF00365	6.41413e-09	PucR C-terminal helix-turn-helix domain
PF13291	1.12584e-12	0.000567288	PF00365	7.62195e-09	ACT domain
PF08220	1.16028e-12	0.000959427	PF00365	7.85507e-09	DeoR-like helix-turn-helix domain
PF07896	1.5432e-12	0.000434184	PF00365	1.04475e-08	Protein of unknown function (DUF1674)
PF13432	1.5432e-12	0.000434184	PF00365	1.04475e-08	Tetratricopeptide repeat
PF14407	1.5432e-12	0.000434184	PF00365	1.04475e-08	Ribosomally synthesized peptide prototyped by Frankia Franean1_4349.
PF13154	1.77323e-12	0.000396741	PF00365	1.20047e-08	Protein of unknown function (DUF3991)
PF13481	2.06022e-12	0.000668464	PF00365	1.39477e-08	AAA domain
PF13638	2.46418e-12	0.000478552	PF00365	1.66825e-08	PIN domain
PF13671	2.71065e-12	0.000811188	PF00365	1.83511e-08	AAA domain
PF00132	2.94179e-12	0.000859661	PF00365	1.99159e-08	Bacterial transferase hexapeptide (six repeats)
PF20154	4.22671e-12	0.000418925	PF00365	2.86148e-08	Apolipoprotein N-acyltransferase N-terminal domain
PF01134	5.1543e-12	0.00075297	PF00365	3.48946e-08	Glucose inhibited division protein A
PF01609	5.2898e-12	0.000660129	PF00365	3.58119e-08	Transposase DDE domain
PF00380	6.47571e-12	0.000594987	PF00365	4.38405e-08	Ribosomal protein S9/S16
PF13085	6.47571e-12	0.000594987	PF00365	4.38405e-08	2Fe-2S iron-sulfur cluster binding domain
PF13173	6.59512e-12	0.000536769	PF00365	4.4649e-08	AAA domain
PF01637	7.51324e-12	0.000759895	PF00365	5.08646e-08	ATPase domain predominantly from Archaea
PF02464	8.94849e-12	0.000601912	PF00365	6.05813e-08	Competence-damaged protein
PF18146	1.04363e-11	0.000572803	PF00365	7.06536e-08	Damage-inducible protein CinA KH domain
PF12676	1.15632e-11	0.000403665	PF00365	7.82831e-08	Protein of unknown function (DUF3796)
PF04967	1.4217e-11	0.000366222	PF00365	9.62491e-08	HTH DNA binding domain
PF01016	1.49919e-11	0.000470217	PF00365	1.01495e-07	Ribosomal L27 protein
PF13102	1.49919e-11	0.000470217	PF00365	1.01495e-07	Phage integrase SAM-like domain
PF01978	1.66104e-11	0.000448033	PF00365	1.12452e-07	Sugar-specific transcriptional regulator TrmB
PF00395	3.36059e-11	0.000564468	PF00365	2.27512e-07	S-layer homology domain
PF00572	3.63814e-11	0.000586652	PF00365	2.46302e-07	Ribosomal protein L13
PF09323	4.02554e-11	0.000350963	PF00365	2.72529e-07	Domain of unknown function (DUF1980)
PF16888	4.02554e-11	0.000350963	PF00365	2.72529e-07	Domain of unknown function (DUF5082)
PF00296	4.02762e-11	0.000784774	PF00365	2.7267e-07	Luciferase-like monooxygenase
PF13610	4.17958e-11	0.00041059	PF00365	2.82957e-07	DDE domain
PF07883	5.42734e-11	0.000847097	PF00365	3.67431e-07	Cupin domain
PF00829	7.49588e-11	0.000461883	PF00365	5.07471e-07	Ribosomal prokaryotic L21 protein
PF01513	7.49588e-11	0.000461883	PF00365	5.07471e-07	ATP-NAD kinase N-terminal domain
PF02569	7.91876e-11	0.000585243	PF00365	5.361e-07	Pantoate-beta-alanine ligase
PF02979	8.62147e-11	0.000373147	PF00365	5.83674e-07	Nitrile hydratase, alpha chain
PF17440	1.13982e-10	0.000335704	PF00365	7.71656e-07	Thiol-activated cytolysin beta sandwich domain
PF01527	1.2611e-10	0.000527025	PF00365	8.53763e-07	Transposase
PF13589	1.52161e-10	0.000892751	PF00365	1.03013e-06	Histidine kinase-, DNA gyrase B-, and HSP90-like ATPase
PF01510	1.59924e-10	0.00091904	PF00365	1.08268e-06	N-acetylmuramoyl-L-alanine amidase
PF00975	1.852e-10	0.000858127	PF00365	1.25381e-06	Thioesterase domain
PF08402	2.84569e-10	0.000540875	PF00365	1.92653e-06	TOBE domain
PF00185	2.91929e-10	0.000829018	PF00365	1.97636e-06	Aspartate/ornithine carbamoyltransferase, Asp/Orn binding domain
PF02729	2.91929e-10	0.000829018	PF00365	1.97636e-06	Aspartate/ornithine carbamoyltransferase, carbamoyl-P binding domain
PF00294	3.17776e-10	0.0010242	PF00365	2.15134e-06	pfkB family carbohydrate kinase
PF05952	3.22732e-10	0.000320444	PF00365	2.1849e-06	Bacillus competence pheromone ComX
PF18860	3.22732e-10	0.000320444	PF00365	2.1849e-06	AbiJ N-terminal domain 3
PF03050	5.11812e-10	0.000460473	PF00365	3.46497e-06	Transposase IS66 family
PF03816	5.7599e-10	0.000561649	PF00365	3.89945e-06	LytR_cpsA_psr family
PF17048	6.39137e-10	0.000342628	PF00365	4.32696e-06	Neutral/alkaline non-lysosomal ceramidase, C-terminal
PF13192	7.29902e-10	0.000386996	PF00365	4.94143e-06	Thioredoxin domain
PF19279	7.64282e-10	0.000467398	PF00365	5.17419e-06	YegS C-terminal NAD kinase beta sandwich-like domain
PF01472	7.70609e-10	0.000438289	PF00365	5.21703e-06	PUA domain
PF07242	9.13787e-10	0.000305185	PF00365	6.18634e-06	Protein of unknown function (DUF1430)
PF07661	9.13787e-10	0.000305185	PF00365	6.18634e-06	MORN repeat variant
PF17940	9.13787e-10	0.000305185	PF00365	6.18634e-06	Tetracyclin repressor-like, C-terminal domain
PF18884	9.13787e-10	0.000305185	PF00365	6.18634e-06	Bacterial TSP3 repeat
PF06745	1.05484e-09	0.000819274	PF00365	7.14127e-06	KaiC
PF01791	1.55278e-09	0.000644746	PF00365	1.05123e-05	DeoC/LacD family aldolase
PF13242	1.55278e-09	0.000644746	PF00365	1.05123e-05	HAD-hyrolase-like
PF13565	1.86416e-09	0.000371737	PF00365	1.26204e-05	Homeodomain-like domain
PF06486	2.58728e-09	0.000289926	PF00365	1.75159e-05	Protein of unknown function (DUF1093)
PF13240	2.58728e-09	0.000289926	PF00365	1.75159e-05	zinc-ribbon domain
PF14015	2.58728e-09	0.000289926	PF00365	1.75159e-05	Protein of unknown function (DUF4231)
PF18181	2.58728e-09	0.000289926	PF00365	1.75159e-05	SMODS and SLOG-associating 2TM effector domain 1
PF02311	2.61309e-09	0.000495097	PF00365	1.76906e-05	AraC-like ligand binding domain
PF00133	2.68807e-09	0.000802605	PF00365	1.81982e-05	tRNA synthetases class I (I, L, M and V)
PF03773	2.70158e-09	0.000400846	PF00365	1.82897e-05	Predicted permease
PF06114	2.82767e-09	0.000429955	PF00365	1.91433e-05	IrrE N-terminal-like domain
PF06347	2.82767e-09	0.000429955	PF00365	1.91433e-05	Bacterial SH3 domain
PF08032	3.65955e-09	0.000594863	PF00365	2.47752e-05	RNA 2'-O ribose methyltransferase substrate binding
PF00589	3.98174e-09	0.00105165	PF00365	2.69564e-05	Phage integrase family
PF01289	4.70649e-09	0.00031211	PF00365	3.18629e-05	Thiol-activated cytolysin
PF13646	4.74356e-09	0.000356478	PF00365	3.21139e-05	HEAT repeats
PF17802	5.28762e-09	0.000334294	PF00365	3.57972e-05	Prealbumin-like fold domain
PF01946	5.54605e-09	0.000479838	PF00365	3.75468e-05	Thi4 family
PF12867	6.93881e-09	0.00052972	PF00365	4.69757e-05	DinB superfamily
PF02492	7.1537e-09	0.000731948	PF00365	4.84306e-05	CobW/HypB/UreG, nucleotide-binding domain
PF00805	7.3255e-09	0.000274667	PF00365	4.95937e-05	Pentapeptide repeats (8 copies)
PF10518	7.3255e-09	0.000274667	PF00365	4.95937e-05	TAT (twin-arginine translocation) pathway signal sequence
PF13571	7.3255e-09	0.000274667	PF00365	4.95937e-05	Domain of unknown function (DUF4133)
PF16983	7.3255e-09	0.000274667	PF00365	4.95937e-05	Molybdate transporter of MFS superfamily
PF12710	8.76449e-09	0.000765162	PF00365	5.93356e-05	haloacid dehalogenase-like hydrolase
PF13302	8.94496e-09	0.00096996	PF00365	6.05574e-05	Acetyltransferase (GNAT) domain
PF13977	9.23684e-09	0.000363403	PF00365	6.25334e-05	BetI-type transcriptional repressor, C-terminal
PF02502	1.19572e-08	0.000585118	PF00365	8.09502e-05	Ribose/Galactose Isomerase
PF17210	1.27349e-08	0.000296851	PF00365	8.62151e-05	SdrD B-like domain
PF07669	1.4831e-08	0.000578194	PF00365	0.000100406	Eco57I restriction-modification methylase
PF00746	2.07409e-08	0.000259407	PF00365	0.000140416	LPXTG cell wall anchor motif
PF08784	2.07409e-08	0.000259407	PF00365	0.000140416	Replication protein A C terminal
PF13166	2.07409e-08	0.000259407	PF00365	0.000140416	AAA domain
PF13396	2.07409e-08	0.000259407	PF00365	0.000140416	Phospholipase_D-nuclease N-terminal
PF20292	2.07409e-08	0.000259407	PF00365	0.000140416	ABC-three component (ABC-3C) system Middle Component 7
PF09190	2.16306e-08	0.000569859	PF00365	0.000146439	DALR domain
PF02595	2.57864e-08	0.00054216	PF00365	0.000174574	Glycerate kinase family
PF05048	3.43836e-08	0.000281591	PF00365	0.000232777	Periplasmic copper-binding protein (NosD)
PF13276	3.44754e-08	0.000513051	PF00365	0.000233399	HTH-like domain
PF13333	3.44754e-08	0.000513051	PF00365	0.000233399	Integrase core domain
PF03459	3.52801e-08	0.000384177	PF00365	0.000238847	TOBE domain
PF04397	3.75751e-08	0.000752598	PF00365	0.000254383	LytTr DNA-binding domain
PF12680	3.78502e-08	0.000355068	PF00365	0.000256246	SnoaL-like domain
PF03350	4.26843e-08	0.00042021	PF00365	0.000288972	Uncharacterized protein family, UPF0114
PF09142	5.56993e-08	0.000332884	PF00365	0.000377084	tRNA Pseudouridine synthase II, C terminal
PF03807	5.75042e-08	0.000704125	PF00365	0.000389303	NADP oxidoreductase coenzyme F420-dependent
PF03130	5.87237e-08	0.000244148	PF00365	0.000397559	PBS lyase HEAT-like repeat
PF03215	5.87237e-08	0.000244148	PF00365	0.000397559	Rad17 P-loop domain
PF06051	5.87237e-08	0.000244148	PF00365	0.000397559	Domain of Unknown Function (DUF928)
PF09778	5.87237e-08	0.000244148	PF00365	0.000397559	Guanylylate cyclase
PF14470	5.87237e-08	0.000244148	PF00365	0.000397559	Bacterial PH domain
PF17363	5.87237e-08	0.000244148	PF00365	0.000397559	Family of unknown function (DUF5388)
PF17853	5.87237e-08	0.000244148	PF00365	0.000397559	GGDEF-like domain
PF00455	7.83023e-08	0.000669501	PF00365	0.000530107	DeoR C terminal sensor domain
PF02645	8.08021e-08	0.000532416	PF00365	0.00054703	Uncharacterised protein, DegV family COG1307
PF13155	8.8968e-08	0.000580889	PF00365	0.000602313	Toprim-like
PF03374	9.26135e-08	0.000266332	PF00365	0.000626994	Phage antirepressor protein KilAC domain
PF04234	9.26135e-08	0.000266332	PF00365	0.000626994	CopC domain
PF04297	9.26135e-08	0.000266332	PF00365	0.000626994	Putative helix-turn-helix protein, YlxM / p13 like
PF13783	9.26135e-08	0.000266332	PF00365	0.000626994	Domain of unknown function (DUF4177)
PF00623	1.07713e-07	0.000375842	PF00365	0.000729216	RNA polymerase Rpb1, domain 2
PF04983	1.07713e-07	0.000375842	PF00365	0.000729216	RNA polymerase Rpb1, domain 3
PF04997	1.07713e-07	0.000375842	PF00365	0.000729216	RNA polymerase Rpb1, domain 1
PF04998	1.07713e-07	0.000375842	PF00365	0.000729216	RNA polymerase Rpb1, domain 5
PF05000	1.07713e-07	0.000375842	PF00365	0.000729216	RNA polymerase Rpb1, domain 4
PF13581	1.20117e-07	0.000735929	PF00365	0.000813194	Histidine kinase-like ATPase domain
PF13740	1.20865e-07	0.000482533	PF00365	0.000818255	ACT domain
PF04672	1.33475e-07	0.000346734	PF00365	0.000903624	S-adenosyl methyltransferase
PF01406	1.39529e-07	0.000675016	PF00365	0.000944614	tRNA synthetases class I (C) catalytic domain
PF00781	1.4798e-07	0.000425725	PF00365	0.00100183	Diacylglycerol kinase catalytic domain
PF13683	1.61437e-07	0.000593329	PF00365	0.00109293	Integrase core domain
PF06804	1.66263e-07	0.000228889	PF00365	0.0011256	NlpB/DapX lipoprotein
PF06963	1.66263e-07	0.000228889	PF00365	0.0011256	Ferroportin1 (FPN1)
PF13576	1.66263e-07	0.000228889	PF00365	0.0011256	Pentapeptide repeats (9 copies)
PF20251	1.66263e-07	0.000228889	PF00365	0.0011256	Bacterial Ig-like domain
PF20293	1.66263e-07	0.000228889	PF00365	0.0011256	ABC-three component (ABC-3C) system Middle Component 6
PF00334	1.78544e-07	0.000382767	PF00365	0.00120874	Nucleoside diphosphate kinase
PF13621	1.85345e-07	0.000389692	PF00365	0.00125479	Cupin-like domain
PF13463	1.92837e-07	0.000687456	PF00365	0.00130551	Winged helix DNA-binding domain
PF01649	2.06818e-07	0.000396616	PF00365	0.00140016	Ribosomal protein S20
PF06912	2.06818e-07	0.000396616	PF00365	0.00140016	Protein of unknown function (DUF1275)
PF00350	2.13905e-07	0.00032455	PF00365	0.00144813	Dynamin family
PF06189	2.40047e-07	0.000273257	PF00365	0.00162512	5'-nucleotidase
PF08031	2.40047e-07	0.000273257	PF00365	0.00162512	Berberine and berberine like
PF11974	2.40047e-07	0.000273257	PF00365	0.00162512	Bacterial alpha-2-macroglobulin MG3 domain
PF13188	2.48802e-07	0.000251073	PF00365	0.00168439	PAS domain
PF13730	2.48802e-07	0.000251073	PF00365	0.00168439	Helix-turn-helix domain
PF13714	2.98273e-07	0.000529596	PF00365	0.00201931	Phosphoenolpyruvate phosphomutase
PF05768	3.2862e-07	0.000302366	PF00365	0.00222476	Glutaredoxin-like domain (DUF836)
PF01580	4.1623e-07	0.000338399	PF00365	0.00281788	FtsK/SpoIIIE family
PF17954	4.1623e-07	0.000338399	PF00365	0.00281788	Quercetinase C-terminal cupin domain
PF01839	4.7073e-07	0.00021363	PF00365	0.00318684	FG-GAP repeat
PF04014	4.7073e-07	0.00021363	PF00365	0.00318684	Antidote-toxin recognition MazE, bacterial antitoxin
PF07179	4.7073e-07	0.00021363	PF00365	0.00318684	SseB protein N-terminal domain
PF07476	4.7073e-07	0.00021363	PF00365	0.00318684	Methylaspartate ammonia-lyase C-terminus
PF07676	4.7073e-07	0.00021363	PF00365	0.00318684	WD40-like Beta Propeller Repeat
PF12669	4.7073e-07	0.00021363	PF00365	0.00318684	FeoB-associated Cys-rich membrane protein
PF13248	4.7073e-07	0.00021363	PF00365	0.00318684	zinc-ribbon domain
PF20040	4.7073e-07	0.00021363	PF00365	0.00318684	Family of unknown function (DUF6442)
PF04734	5.03645e-07	0.00030929	PF00365	0.00340968	Neutral/alkaline non-lysosomal ceramidase, N-terminal
PF08378	5.03645e-07	0.00030929	PF00365	0.00340968	Nuclease-related domain
PF13193	5.17686e-07	0.000921115	PF00365	0.00350473	AMP-binding enzyme C-terminal domain
PF00701	5.54245e-07	0.000458939	PF00365	0.00375224	Dihydrodipicolinate synthetase family
PF10025	7.90837e-07	0.000287106	PF00365	0.00535397	Uncharacterized conserved protein (DUF2267)
PF01113	9.80827e-07	0.000422906	PF00365	0.0066402	Dihydrodipicolinate reductase, N-terminus
PF02985	1.33274e-06	0.00019837	PF00365	0.00902262	HEAT repeat
PF06013	1.33274e-06	0.00019837	PF00365	0.00902262	Proteins of 100 residues with WXG
PF08666	1.33274e-06	0.00019837	PF00365	0.00902262	SAF domain
PF08708	1.33274e-06	0.00019837	PF00365	0.00902262	Primase C terminal 1 (PriCT-1)
PF10783	1.33274e-06	0.00019837	PF00365	0.00902262	Protein of unknown function (DUF2599)
PF12626	1.70012e-06	0.000449195	PF00365	0.0115098	Polymerase A arginine-rich C-terminus
PF02342	1.77935e-06	0.000220554	PF00365	0.0120462	TerD domain
PF02881	1.78554e-06	0.000407646	PF00365	0.0120881	SRP54-type protein, helical bundle domain
PF17874	1.78554e-06	0.000407646	PF00365	0.0120881	MalT-like TPR region
PF01182	1.95615e-06	0.00044227	PF00365	0.0132431	Glucosamine-6-phosphate isomerases/6-phosphogluconolactonase
PF02562	2.11558e-06	0.000421496	PF00365	0.0143225	PhoH-like protein
PF00672	2.2902e-06	0.000590385	PF00365	0.0155047	HAMP domain
PF03061	2.32829e-06	0.000357763	PF00365	0.0157625	Thioesterase superfamily
PF00636	2.38822e-06	0.000557171	PF00365	0.0161683	Ribonuclease III domain
PF08445	2.46363e-06	0.000496258	PF00365	0.0166788	FR47-like protein
PF00932	2.8765e-06	0.000249663	PF00365	0.0194739	Lamin Tail Domain
PF08267	2.8765e-06	0.000249663	PF00365	0.0194739	Cobalamin-independent synthase, N-terminal domain
PF13362	2.8765e-06	0.000249663	PF00365	0.0194739	Toprim domain
PF01288	3.0328e-06	0.000475484	PF00365	0.0205321	7,8-dihydro-6-hydroxymethylpterin-pyrophosphokinase (HPPK)
PF08007	3.04846e-06	0.000371613	PF00365	0.0206381	JmjC domain
PF00013	3.77322e-06	0.000183111	PF00365	0.0255447	KH domain
PF03137	3.77322e-06	0.000183111	PF00365	0.0255447	Organic Anion Transporter Polypeptide (OATP) family
PF06389	3.77322e-06	0.000183111	PF00365	0.0255447	Filovirus membrane-associated protein VP24
PF07889	3.77322e-06	0.000183111	PF00365	0.0255447	Protein of unknown function (DUF1664)
PF09680	3.77322e-06	0.000183111	PF00365	0.0255447	Family of unknown function
PF10551	3.77322e-06	0.000183111	PF00365	0.0255447	MULE transposase domain
PF13156	3.77322e-06	0.000183111	PF00365	0.0255447	Restriction endonuclease
PF13349	3.77322e-06	0.000183111	PF00365	0.0255447	Putative adhesin
PF13814	3.77322e-06	0.000183111	PF00365	0.0255447	Replication-relaxation
PF19124	3.77322e-06	0.000183111	PF00365	0.0255447	Family of unknown function (DUF5808)
PF19398	3.77322e-06	0.000183111	PF00365	0.0255447	Family of unknown function (DUF5973)
PF20277	3.77322e-06	0.000183111	PF00365	0.0255447	C-terminal domain 11 of the ABC-three component (ABC-3C) systems
PF20473	3.77322e-06	0.000183111	PF00365	0.0255447	MmeI, DNA-methyltransferase domain
PF13542	4.00761e-06	0.000227479	PF00365	0.0271315	Helix-turn-helix domain of transposase family ISL3
PF13599	4.00761e-06	0.000227479	PF00365	0.0271315	Pentapeptide repeats (9 copies)
PF14010	4.00761e-06	0.000227479	PF00365	0.0271315	Phosphoenolpyruvate carboxylase
PF01431	4.77318e-06	0.000335579	PF00365	0.0323144	Peptidase family M13
PF02322	5.55381e-06	0.000328655	PF00365	0.0375993	Cytochrome bd terminal oxidase subunit II
PF02016	6.28733e-06	0.000263513	PF00365	0.0425652	LD-carboxypeptidase N-terminal domain
PF05257	6.28733e-06	0.000263513	PF00365	0.0425652	CHAP domain
PF00112	7.01485e-06	0.000234404	PF00365	0.0474906	Papain family cysteine protease

## Sheet: S3_plasmids
Nucleotide_acc	length	coverage	number_or_fs	rds	circular	inc_type_s	number_replication	number_mobilization	number_ori_t	number_conjugation	number_am_rs	number_r_rn_as	number_plasmid_hits	Genus/Species
NC_007410.1	366354		359	0.1	no	0	1	1	0	0	0	0	0	Trichormus variabilis ATCC 29413
NC_010631.1	354564		310	0.2	no	0	0	1	0	0	0	0	0	Nostoc punctiforme PCC 73102
NC_018499.1	36273		38	-0.4	no	0	1	0	0	0	0	0	1	Bacillus cereus FRI-35
NZ_ABOO01000006.1	120024		95	-1.7	no	0	0	1	0	0	0	0	0	Clostridium perfringens D str. JGS1721
NZ_AEDP01000004.1	47686		44	-0.3	no	0	0	1	0	0	0	0	0	Finegoldia magna BVS033A4
NZ_AGBV01000006.1	183037		169	-0.7	no	0	1	1	0	0	0	0	0	Streptococcus salivarius M18
NZ_AGRB01000119.1	219845		200	-6.8	no	0	0	1	0	0	0	0	0	Stenotrophomonas maltophilia RR-10
NZ_ALIF01000007.1	185045		172	-0.6	no	0	1	0	0	0	0	0	0	Streptococcus salivarius K12
NZ_ALKW01000013.1	43399		44	-7.2	no	0	0	1	0	0	0	0	0	Streptococcus suis 14A
NZ_ALNA01000010.1	39010		45	-4.3	no	0	0	2	0	0	0	0	0	Streptococcus suis YS59
NZ_ALVU02000002.1	332442		352	0	no	0	0	1	0	0	0	0	0	Synechocystis sp. PCC 7509
NZ_APIV01000008.1	331893		304	-2.2	no	0	0	1	0	0	0	0	0	Streptomyces sp. FXJ7.023
NZ_AQYA01000037.1	424185		421	-2.9	no	0	0	1	0	3	0	0	0	Streptococcus henryi DSM 19005
NZ_ARXZ02000019.1	75961		41	3.6	no	0	0	0	0	0	0	0	0	Bacillus thuringiensis T01-328
NZ_AXDY01000014.1	59610		73	-0.3	yes	0	0	0	0	0	1	0	0	Staphylococcus simulans UMC-CNS-990
NZ_BEBV01000023.1	24935		31	-0.5	no	0	0	0	1	0	4	0	0	Staphylococcus aureus
NZ_CDUL01000018.1	142322		125	-7.8	no	0	0	1	0	0	3	0	0	Streptococcus suis
NZ_CEIR01000001.1	94013		93	-4.2	no	0	0	2	0	3	1	0	0	Streptococcus suis
NZ_CEJO01000006.1	70558		69	-4.1	no	0	0	2	0	3	1	0	0	Streptococcus suis
NZ_CNUJ02000046.1	58045		59	-7.1	no	0	1	0	0	3	0	0	0	Streptococcus pneumoniae
NZ_CP004860.1	422692		361	3	no	0	0	0	0	0	0	0	0	Bacillus thuringiensis serovar kurstaki str. YBT-1520
NZ_CP007677.1	20185		26	0.8	no	3	0	0	1	0	0	0	1	Staphylococcus aureus
NZ_CP007678.1	20291		20	2.8	no	4	0	0	1	0	0	0	1	Staphylococcus aureus
NZ_CP009627.1	36802		39	0.1	no	0	1	0	0	0	0	0	1	Bacillus cereus ATCC 4342
NZ_CP011157.1	141238		157	0.2	no	0	0	1	0	2	0	0	0	Bacillus cereus
NZ_CP012102.1	92085		108	0.2	no	0	0	1	0	2	0	0	1	Bacillus thuringiensis
NZ_CP014928.1	45452		49	5	no	1	2	2	0	0	0	0	1	Secundilactobacillus paracollinoides
NZ_CP015591.1	40712		35	-0.4	no	0	1	0	0	0	0	0	1	Bacillus cereus
NZ_CP015730.1	300156		237	2.5	no	0	0	1	0	2	0	0	0	Bacillus cereus
NZ_CP028721.1	62234		59	0.7	no	0	0	1	0	2	0	0	1	Enterococcus faecalis
NZ_CP028837.1	77890		78	0.3	no	3	0	1	1	1	0	0	1	Enterococcus faecalis
NZ_CYZG01000001.1	498853		448	-0.2	no	0	1	0	0	0	1	0	0	[Ruminococcus] gnavus
NZ_CZAY01000009.1	129942		136	0	no	0	0	1	0	2	1	0	0	Dorea longicatena
NZ_FIGW01000003.1	135600		122	-6.9	no	0	0	2	0	6	1	0	0	Streptococcus suis
NZ_FMDG01000035.1	125328		120	-1.8	no	0	1	1	0	0	0	0	0	Streptomyces sp. Cmuel-A718b
NZ_FMXP01000004.1	117611		121	-3.4	no	0	0	1	0	3	0	0	0	Streptococcus henryi
NZ_FMYN01000007.1	155348		158	-0.1	no	0	0	1	0	2	0	0	0	Exiguobacterium enclense
NZ_FNFG01000036.1	26566		25	0.6	no	0	0	0	0	0	0	0	1	Bacillus toyonensis
NZ_FNYB01000007.1	205527		158	1.7	no	0	0	0	0	0	0	0	0	Bacillus thuringiensis
NZ_FQQG01000014.1	29249		31	5.7	yes	3	0	0	0	0	0	0	0	Staphylococcus aureus
NZ_FQTY01000002.1	434741		396	-0.1	no	0	0	1	0	3	0	0	0	Tissierella praeacuta DSM 18095
NZ_FQXK01000003.1	416491		358	0	no	0	0	1	0	2	0	0	0	Butyrivibrio fibrisolvens DSM 3071
NZ_FYHR01000012.1	58039		59	-7.1	no	0	1	0	0	3	0	0	0	Streptococcus pneumoniae
NZ_GG670360.1	66929		64	0.1	no	1	0	1	0	2	0	0	0	Enterococcus faecalis T1
NZ_JATP01000008.1	319718		306	-4.7	no	0	0	5	0	7	3	0	0	Streptococcus sp. CM7
NZ_JH414712.1	293530		225	2.2	no	0	0	0	0	0	0	0	0	Bacillus sp. 7_6_55CFAA_CT2
NZ_JH791857.1	373087		346	2.5	no	0	0	0	0	1	2	0	0	Bacillus cereus VD166
NZ_JH791943.1	266612		188	2.5	no	0	0	0	0	0	1	0	0	Bacillus cereus BAG4O-1
NZ_JH791969.1	389310		350	1.6	no	0	0	0	0	0	1	0	0	Bacillus cereus BAG3X2-2
NZ_JH792158.1	299690		270	0	no	0	0	1	0	2	0	0	0	Bacillus toyonensis
NZ_JH792312.1	318207		294	0.3	no	0	0	1	0	2	0	0	0	Bacillus cereus VD048
NZ_JH804621.1	53089		53	1.4	no	0	0	0	0	0	0	0	0	Bacillus toyonensis
NZ_JH805582.1	22777		27	0.2	no	0	0	1	0	0	0	0	0	Enterococcus faecalis 599
NZ_JVCY01000027.1	98152		98	-6	no	0	0	2	0	1	2	0	0	Streptococcus parasanguinis
NZ_KB900375.1	77609		66	-0.5	no	0	0	2	0	2	0	0	0	Peptoniphilus lacrimalis DSM 7455
NZ_KB932388.1	203785		195	-7.6	no	0	0	1	0	0	0	3	0	Enterococcus faecalis EnGen0081
NZ_KB945233.1	25185		32	0.4	no	0	0	1	0	0	0	0	0	Enterococcus faecalis EnGen0081
NZ_KB976276.1	37004		40	0.7	no	1	1	0	0	0	0	0	0	Bacillus cereus VD021
NZ_KZ268510.1	179713		135	2.1	no	0	0	0	0	0	4	0	0	Bacillus sp. M13(2017)
NZ_LECV01000003.1	44867		55	-1.2	no	0	0	1	0	0	0	0	0	Bacillus glycinifermentans
NZ_LHOX01000017.1	256678		244	-1.5	no	0	0	1	0	0	0	0	0	Enterococcus sp. RIT-PI-f
NZ_LIPD01000006.1	446528		399	0	no	0	0	1	0	0	0	0	0	Streptomyces sp. CB02056
NZ_LKLK01000030.1	36869		34	0.4	no	0	0	1	0	0	0	0	0	Lactococcus lactis subsp. lactis
NZ_LUCO01000008.1	108684		114	0.4	no	0	0	1	0	2	0	0	0	Priestia megaterium
NZ_LUXJ01000054.1	47540		48	3.8	no	0	1	1	0	0	0	0	0	Lactiplantibacillus plantarum
NZ_LWSY01000174.1	48347		38	0.2	no	0	0	0	0	0	0	0	1	Nostoc sp. ATCC 53789
NZ_LXLF01000020.1	76392		73	0.1	yes	0	0	0	0	0	0	0	0	Bacillus thuringiensis
NZ_LZHY01000036.1	37840		30	-0.5	no	0	1	0	0	0	0	0	0	Mycobacterium kubicae
NZ_MIEV01000002.1	71993		58	1.5	no	0	0	0	0	0	1	0	0	Bacillus cereus
NZ_MLKL01000042.1	36284		36	-0.5	no	0	1	0	0	0	0	0	0	Bacillus cereus
NZ_MLXH01000025.1	54867		57	-0.3	no	0	0	1	0	0	0	0	0	Staphylococcus epidermidis
NZ_MOOT01000057.1	181140		129	2.3	no	0	0	0	0	0	1	0	0	Bacillus thuringiensis serovar dakota
NZ_MOOV01000271.1	101247		91	1.4	no	0	0	0	0	0	0	0	0	Bacillus thuringiensis serovar medellin
NZ_MSBQ01000029.1	80295		81	0.4	no	0	0	1	0	0	0	0	0	Bacillus wiedmannii
NZ_MSFC01000046.1	144338		92	2.7	no	0	0	0	0	0	0	0	0	Bacillus thuringiensis
NZ_MSTN01000008.1	311963		256	3.3	no	0	0	0	0	0	1	0	0	Bacillus thuringiensis
NZ_MUAJ01000042.1	42241		40	2	no	0	0	0	0	0	0	0	0	Bacillus cereus
NZ_MWRP01000016.1	63035		74	-0.8	no	0	0	1	1	0	6	0	0	Staphylococcus delphini
NZ_NDYF01000017.1	194206		179	-0.2	no	0	0	1	0	3	0	0	0	Finegoldia magna
NZ_NFCM01000078.1	142530		93	2.8	no	0	0	0	0	0	0	0	0	Bacillus thuringiensis serovar sumiyoshiensis
NZ_NFCP01000060.1	58935		62	1.3	no	0	0	0	0	0	0	0	0	Bacillus thuringiensis serovar jinghongiensis
NZ_NFCQ01000052.1	186046		140	1.7	no	0	0	0	0	0	0	0	0	Bacillus thuringiensis serovar japonensis
NZ_NFDA01000053.1	36928		36	1.6	no	0	0	0	0	0	0	0	0	Bacillus thuringiensis serovar londrina
NZ_NFDA01000080.1	129630		97	2	no	0	0	0	0	0	0	0	0	Bacillus thuringiensis serovar londrina
NZ_NFDN01000020.1	40386		34	2.6	no	0	0	0	0	0	0	0	1	Bacillus thuringiensis serovar yosoo
NZ_NFDN01000063.1	112253		111	1.7	no	0	0	1	0	2	1	0	0	Bacillus thuringiensis serovar yosoo
NZ_NFEV01000086.1	81472		42	3.9	no	0	0	0	0	0	0	0	1	Bacillus thuringiensis serovar aizawai
NZ_NIBQ01000004.1	288141		241	-1.1	yes	0	0	0	0	0	2	4	0	Enterococcus sp. 9D6_DIV0238
NZ_NIHT01000008.1	139914		142	0	no	0	0	1	0	1	0	0	0	[Ruminococcus] gnavus
NZ_NIRC01000048.1	113436		61	2.8	no	0	0	0	0	0	0	0	0	Bacillus cereus
NZ_NIRC01000050.1	64097		58	2.2	no	0	0	0	0	0	0	0	0	Bacillus cereus
NZ_NMYL01000002.1	44320		42	2.6	no	0	0	0	0	0	0	0	0	Bacillus cereus
NZ_NMYL01000015.1	210224		155	1.8	no	0	0	0	0	0	0	0	0	Bacillus cereus
NZ_NSIW01000018.1	142844		112	-0.7	no	0	1	0	0	0	0	0	0	Streptococcus salivarius
NZ_NTQD01000010.1	176694		129	2.1	no	0	0	0	0	0	1	0	0	Bacillus thuringiensis
NZ_NTQL01000080.1	86011		51	3.3	no	0	0	0	0	0	0	0	1	Bacillus cereus
NZ_NTRY01000001.1	34547		27	-0.9	no	0	1	0	0	0	0	0	0	Bacillus cereus
NZ_NTSN01000025.1	86010		51	3.3	no	0	0	0	0	0	0	0	1	Bacillus cereus
NZ_NTSO01000040.1	127973		91	2.2	no	0	0	0	0	0	0	0	0	Bacillus cereus
NZ_NTSQ01000028.1	99248		52	4	no	0	0	0	0	0	0	0	0	Bacillus cereus
NZ_NTSR01000029.1	93076		105	0.1	no	0	0	1	0	2	0	0	0	Bacillus thuringiensis
NZ_NTSS01000037.1	99131		66	2.8	no	0	0	0	0	0	0	0	0	Bacillus thuringiensis
NZ_NTSU01000010.1	214366		145	2.3	no	0	0	0	0	0	1	0	0	Bacillus cereus
NZ_NTSW01000037.1	26592		27	2.6	no	0	0	0	0	0	0	0	0	Bacillus cereus
NZ_NTTL01000009.1	127275		87	2.8	no	0	0	0	0	0	0	0	0	Bacillus cereus
NZ_NTTR01000012.1	70054		33	4.2	no	0	0	0	0	0	0	0	1	Bacillus thuringiensis
NZ_NTUB01000042.1	34525		29	-0.9	no	0	1	0	0	0	0	0	0	Bacillus cereus
NZ_NTVC01000001.1	103446		92	2	no	0	0	1	0	2	0	0	0	Bacillus thuringiensis
NZ_NTVP01000032.1	137523		99	2.3	no	0	0	0	0	0	1	0	0	Bacillus thuringiensis
NZ_NTWX01000044.1	64889		52	1.6	no	0	0	0	0	0	0	0	0	Bacillus cereus
NZ_NTXA01000117.1	21213		18	3.1	no	0	0	0	0	0	0	0	0	Bacillus cereus
NZ_NTXO01000039.1	27221		26	2.4	no	0	0	0	0	0	0	0	0	Bacillus thuringiensis
NZ_NTYA01000004.1	103781		55	3.8	no	0	0	0	0	0	1	0	0	Bacillus cereus
NZ_NTYU01000034.1	26592		27	2.6	no	0	0	0	0	0	0	0	0	Bacillus cereus
NZ_NUAQ01000043.1	33603		27	-0.8	no	0	1	0	0	0	0	0	0	Bacillus wiedmannii
NZ_NUEO01000034.1	24122		21	0	no	0	1	0	0	0	0	0	0	Bacillus pseudomycoides
NZ_NUEW01000032.1	36768		29	-0.5	no	0	1	0	0	0	0	0	0	Bacillus toyonensis
NZ_NUFI01000023.1	52220		58	1	no	0	0	0	0	0	0	0	0	Bacillus toyonensis
NZ_NUFW01000025.1	161171		114	2.8	no	0	0	0	0	0	0	0	0	Bacillus thuringiensis
NZ_NUGH01000015.1	227257		176	2.2	no	0	0	0	0	0	1	0	0	Bacillus cereus
NZ_NUGS01000012.1	94484		54	3.4	no	0	0	0	0	0	0	0	0	Bacillus thuringiensis
NZ_NUHD01000014.1	117179		66	3.4	no	0	0	0	0	0	0	0	0	Bacillus thuringiensis
NZ_NUIJ01000012.1	168398		111	2.2	no	0	0	0	0	0	1	0	0	Bacillus thuringiensis
NZ_NUIL01000013.1	35110		28	-0.8	no	0	1	0	0	0	0	0	0	Bacillus cereus
NZ_NUIW01000001.1	85759		51	3.2	no	0	0	0	0	0	0	0	1	Bacillus cereus
NZ_NUJX01000014.1	153737		101	2.6	no	0	0	0	0	0	1	0	0	Bacillus thuringiensis
NZ_NUKG01000023.1	94934		62	2.3	no	0	0	0	0	0	0	0	0	Bacillus cereus
NZ_NUKL01000030.1	70622		66	1.2	no	0	0	0	0	0	0	0	0	Bacillus cereus
NZ_NUMI01000050.1	44584		47	-0.7	no	0	0	1	0	1	0	0	0	Bacillus thuringiensis
NZ_NUML01000015.1	35113		29	-0.8	no	0	1	0	0	0	0	0	0	Bacillus cereus
NZ_NUNA01000038.1	163487		120	1.9	no	0	0	0	0	0	1	0	0	Bacillus cereus
NZ_NUNZ01000017.1	66131		69	0.8	no	0	0	1	0	1	0	0	0	Bacillus cereus
NZ_NUPE01000010.1	85191		49	4	no	0	0	0	0	0	0	0	0	Bacillus thuringiensis
NZ_NUQH01000006.1	115842		105	1.2	no	0	0	0	0	0	0	0	0	Bacillus cereus
NZ_NUSD01000208.1	26258		28	0.1	no	0	1	0	0	0	0	0	0	Bacillus pseudomycoides
NZ_NUSE01000035.1	24075		24	0.4	no	0	1	0	0	0	0	0	0	Bacillus toyonensis
NZ_NUSV01000024.1	51599		52	1.1	no	0	0	0	0	0	0	0	0	Bacillus toyonensis
NZ_NUTB01000086.1	24953		27	0.2	no	0	1	0	0	0	0	0	0	Bacillus pseudomycoides
NZ_NUUH01000016.1	26264		26	0.2	no	0	1	0	0	0	0	0	0	Bacillus pseudomycoides
NZ_NUUV01000009.1	209148		155	2.5	no	0	0	0	0	0	0	1	0	Bacillus cereus
NZ_NUWB01000035.1	115380		81	2.7	no	0	0	0	0	0	0	0	0	Bacillus thuringiensis
NZ_NUWC01000021.1	167030		134	1.7	no	0	0	0	0	0	0	0	0	Bacillus cereus
NZ_NUWX01000048.1	30125		29	3.4	no	0	0	0	0	0	0	0	0	Bacillus thuringiensis
NZ_NUWX01000050.1	78883		64	1.2	no	0	0	0	0	0	1	0	0	Bacillus thuringiensis
NZ_NUXJ01000015.1	179350		139	1.8	no	0	0	0	0	0	1	0	0	Bacillus cereus
NZ_NUYE01000030.1	86109		53	3.1	no	0	0	0	0	0	0	0	0	Bacillus cereus
NZ_NUZB01000019.1	149249		105	2.3	no	0	0	0	0	0	1	0	0	Bacillus thuringiensis
NZ_NUZP01000023.1	78257		80	1.1	no	0	0	0	0	0	0	0	0	Bacillus cereus
NZ_NVAO01000020.1	189586		129	2.3	no	0	0	0	0	0	1	0	0	Bacillus cereus
NZ_NVAV01000043.1	72653		73	0.7	no	0	0	1	0	1	0	0	0	Bacillus cereus
NZ_NVBE01000019.1	102079		55	3.8	no	0	0	0	0	0	1	0	0	Bacillus cereus
NZ_NVBF01000079.1	22879		21	3.1	no	0	0	0	0	0	0	0	0	Bacillus cereus
NZ_NVBM01000004.1	164096		121	2.5	no	0	0	0	0	0	1	0	0	Bacillus cereus
NZ_NVCG01000008.1	146046		109	2.5	no	0	0	0	0	0	0	0	0	Bacillus cereus
NZ_NVCN01000031.1	120539		74	3.4	no	0	0	0	0	0	0	0	0	Bacillus cereus
NZ_NVCQ01000012.1	167006		112	2.1	no	0	0	0	0	0	2	0	0	Bacillus cereus
NZ_NVEM01000036.1	92330		44	4.4	no	0	0	0	0	0	0	0	0	Bacillus cereus
NZ_NVHR01000017.1	52065		57	1	no	0	0	0	0	0	0	0	0	Bacillus toyonensis
NZ_NVJL01000023.1	31846		27	-0.7	no	0	1	0	0	0	0	0	0	Bacillus toyonensis
NZ_NVJN01000041.1	29389		31	-0.5	no	0	1	0	0	0	0	0	0	Bacillus toyonensis
NZ_NVKJ01000022.1	90659		53	2.6	no	0	0	0	0	0	0	0	0	Bacillus thuringiensis
NZ_NVKV01000007.1	78704		34	4.4	no	0	0	0	0	0	0	0	1	Bacillus cereus
NZ_NVLG01000037.1	126787		84	2.8	no	0	0	0	0	0	0	0	0	Bacillus cereus
NZ_NVLH01000004.1	69084		81	-0.4	no	0	0	1	0	1	0	0	0	Bacillus thuringiensis
NZ_NVLS01000001.1	67919		31	4.5	no	0	0	0	0	0	0	0	1	Bacillus thuringiensis
NZ_NVLY01000003.1	199380		138	2.1	no	0	0	0	0	0	1	0	0	Bacillus cereus
NZ_NVLZ01000014.1	144777		96	2.8	no	0	0	0	0	0	0	0	0	Bacillus cereus
NZ_NVMQ01000017.1	270355		285	3.2	no	0	1	0	0	0	1	0	0	Bacillus cereus
NZ_NVNA01000022.1	87597		54	2.8	no	0	0	0	0	0	0	0	0	Bacillus thuringiensis
NZ_NVNK01000036.1	141457		92	3.1	no	0	0	0	0	0	1	0	0	Bacillus cereus
NZ_NVNS01000014.1	130905		88	3.2	no	0	0	0	0	0	1	0	0	Bacillus thuringiensis
NZ_NVNT01000032.1	41489		46	-0.7	no	0	0	1	0	0	0	0	0	Bacillus thuringiensis
NZ_NVOS01000042.1	36770		34	-0.3	no	0	1	0	0	0	0	0	0	Bacillus toyonensis
NZ_NVOX01000031.1	42408		42	0.1	no	0	1	0	0	0	0	0	0	Bacillus pseudomycoides
NZ_NVOZ01000022.1	51891		57	1.1	no	0	0	0	0	0	0	0	0	Bacillus toyonensis
NZ_NXMB01000005.1	168177		165	-1.1	no	0	1	1	0	0	0	0	0	Streptococcus salivarius
NZ_PGDR01000150.1	159655		116	2.3	no	0	0	0	0	0	1	1	0	Bacillus thuringiensis serovar japonensis
NZ_PGEB01000408.1	88194		54	3.7	no	0	0	0	0	0	0	0	1	Bacillus thuringiensis serovar entomocidus
NZ_PGEF01000126.1	48122		36	3.1	no	0	0	0	0	0	0	0	0	Bacillus thuringiensis serovar japonensis
NZ_PJJL01000064.1	129980		128	-0.1	no	0	1	0	0	0	0	0	0	Cryobacterium sp. Y57
NZ_PJTG01000002.1	197719		177	-1.6	no	0	0	1	0	2	0	1	0	Clostridium perfringens
NZ_PJXF01000013.1	55955		66	-0.3	no	0	0	1	0	1	0	0	0	Enterococcus faecalis
NZ_PKGY01000005.1	118914		116	-1	no	0	0	3	0	3	0	1	0	Aerococcus sanguinicola
NZ_PKIA01000004.1	175847		164	-0.8	no	0	1	0	0	0	1	0	0	Streptococcus salivarius
NZ_PKRK01000009.1	189615		135	2.3	no	0	0	0	0	0	0	0	0	Bacillus cereus
NZ_PNHD01000004.1	144531		125	-1.1	no	0	0	1	0	2	0	0	0	Finegoldia magna
NZ_POKY01000146.1	142402		136	-7	no	0	0	1	0	3	3	0	0	Streptococcus suis
NZ_PONW01000023.1	35736		35	-1.3	no	0	0	1	0	3	0	0	0	Streptococcus suis
NZ_POOI01000127.1	268745		258	-7.6	no	0	0	2	0	4	3	0	0	Streptococcus suis
NZ_POQQ01000026.1	181383		181	-1.4	no	0	0	2	0	3	0	0	0	Streptococcus suis
NZ_PSYU01000005.1	315954		290	0	yes	0	0	0	0	0	0	0	0	Haloferax sp. Atlit-19N
NZ_PSYW01000004.1	309806		280	0	yes	0	0	0	0	0	0	0	0	Haloferax sp. Atlit-12N
NZ_PTXE01000081.1	61136		69	-0.6	no	0	0	1	0	1	0	0	0	Enterococcus faecalis
NZ_PVRU01000017.1	39987		39	0.5	no	0	0	1	0	0	0	0	0	Bacillus wiedmannii
NZ_QEQJ01000005.1	322545		286	0	yes	0	0	0	0	0	0	0	0	Haloferax sp. Atlit-6N
NZ_QKVU01000599.1	20612		14	0.9	no	0	0	0	0	0	0	0	0	Bacillus thuringiensis
NZ_QNRN01000010.1	242466		228	1.6	no	0	0	0	0	0	0	0	0	Bacillus sp. DB-2
NZ_QPTS01000016.1	61182		66	0.5	no	1	0	1	0	3	0	0	0	Enterococcus faecalis
NZ_QRHW01000005.1	136543		143	-0.3	no	0	1	0	0	0	0	0	0	Dorea longicatena
NZ_QSIO01000003.1	320886		305	-5.4	no	0	0	1	0	0	0	0	0	Streptococcus parasanguinis
NZ_QTZB01000014.1	109065		100	-0.1	no	0	0	1	0	2	0	0	0	Ruminococcus sp. OM08-13AT
NZ_QXCO01000013.1	150352		98	3	no	0	0	0	0	0	1	0	0	Bacillus sp. ISO11
NZ_RCCK01000018.1	50212		53	0	no	0	0	1	0	0	0	0	0	Pedobacter alluvionis
NZ_SAUQ01000002.1	498729		428	2.5	no	0	0	0	0	1	0	0	0	Bacillus cereus
NZ_SCHG01000023.1	24427		17	0.6	yes	2	0	1	0	0	0	0	0	Staphylococcus hominis
NZ_SJAR01000018.1	89462		99	0.9	no	0	0	0	0	0	0	0	0	Bacillus sp. BH2
NZ_SJQG01000006.1	206399		165	1.8	no	0	0	0	0	0	4	0	0	Bacillus thuringiensis
NZ_SUPP01000007.1	182185		139	2.5	no	0	0	0	0	0	0	0	0	Bacillus thuringiensis
NZ_SZOE01000141.1	103488		56	3.6	no	0	0	0	0	0	0	0	0	Bacillus cereus
NZ_UHAS01000002.1	27392		25	2.6	no	2	0	0	0	0	1	0	0	Staphylococcus aureus

## Sheet: S4_recombinase_counts
pfam	desc	genus	n
PF07508	Recombinase	Streptococcus	53
PF00154	recA bacterial DNA recombination protein	Streptococcus	39
PF05952	Bacillus competence pheromone ComX	Bacillus	13
PF05952	Bacillus competence pheromone ComX		6
PF00154	recA bacterial DNA recombination protein	Enterococcus	5
PF00154	recA bacterial DNA recombination protein	Chryseobacterium	3
PF07508	Recombinase	Tissierella	3
PF05952	Bacillus competence pheromone ComX	Geobacillus	2
PF07508	Recombinase	Mediterraneibacter	2
PF07508	Recombinase	Staphylococcus	2
PF07508	Recombinase		2
PF00154	recA bacterial DNA recombination protein	Herbidospora	1
PF07508	Recombinase	Anaerobutyricum	1
PF07508	Recombinase	Clostridium	1
PF07508	Recombinase	Virgibacillus	1

## Sheet: S5_DNA_defense_counts
pfam	desc	genus	n
PF04851	Type III restriction enzyme, res subunit	Streptococcus	71
PF05016	ParE toxin of type II toxin-antitoxin system, parDE	Streptococcus	71
PF01420	Type I restriction modification DNA specificity domain	Streptococcus	70
PF04221	RelB antitoxin	Streptococcus	62
PF02384	N-6 DNA Methylase	Streptococcus	57
PF12161	HsdM N-terminal domain	Streptococcus	49
PF04313	Type I restriction enzyme R protein N terminus (HSDR_N)	Streptococcus	47
PF12008	Type I restriction and modification enzyme - subunit R C terminal	Streptococcus	47
PF07669	Eco57I restriction-modification methylase	Streptococcus	46
PF15731	Antitoxin component of bacterial toxin-antitoxin system, MqsA	Streptococcus	39
PF06414	Zeta toxin	Streptococcus	38
PF00176	SNF2-related domain	Streptococcus	25
PF13744	Helix-turn-helix domain	Streptococcus	25
PF00271	Helicase conserved C-terminal domain	Streptococcus	20
PF00004	ATPase family associated with various cellular activities (AAA)	Bacillus	19
PF13589	Histidine kinase-, DNA gyrase B-, and HSP90-like ATPase	Streptococcus	18
PF13589	Histidine kinase-, DNA gyrase B-, and HSP90-like ATPase	Bacillus	17
PF01555	DNA methylase	Streptococcus	16
PF13173	AAA domain	Bacillus	14
PF06114	IrrE N-terminal-like domain	Streptococcus	13
PF13589	Histidine kinase-, DNA gyrase B-, and HSP90-like ATPase	Paenibacillus	13
PF06114	IrrE N-terminal-like domain	Bacillus	12
PF00004	ATPase family associated with various cellular activities (AAA)	Streptomyces	11
PF00004	ATPase family associated with various cellular activities (AAA)	Streptococcus	10
PF04149	Domain of unknown function (DUF397)	Streptomyces	10
PF04851	Type III restriction enzyme, res subunit	Paenibacillus	10
PF06414	Zeta toxin	Enterococcus	10
PF09848	Schlafen group 3, DNA/RNA helicase domain	Bacillus	10
PF04149	Domain of unknown function (DUF397)	Kitasatospora	9
PF04851	Type III restriction enzyme, res subunit	Mycobacterium	9
PF13156	Restriction endonuclease	Streptococcus	8
PF00004	ATPase family associated with various cellular activities (AAA)	Corynebacterium	7
PF00580	UvrD/REP helicase N-terminal domain	Streptococcus	7
PF06414	Zeta toxin	Salinispora	7
PF13166	AAA domain	Paenibacillus	7
PF13538	UvrD-like helicase C-terminal domain	Streptococcus	7
PF00004	ATPase family associated with various cellular activities (AAA)	Rathayibacter	6
PF00004	ATPase family associated with various cellular activities (AAA)		6
PF04014	Antidote-toxin recognition MazE, bacterial antitoxin	Bacillus	6
PF07751	Abi-like protein	Streptococcus	6
PF13173	AAA domain	Streptococcus	6
PF07751	Abi-like protein	Rothia	5
PF13173	AAA domain	Enterococcus	5
PF13361	UvrD-like helicase C-terminal domain	Streptococcus	5
PF13538	UvrD-like helicase C-terminal domain	Streptomyces	5
PF00004	ATPase family associated with various cellular activities (AAA)	Priestia	4
PF00145	C-5 cytosine-specific DNA methylase	Enterococcus	4
PF00145	C-5 cytosine-specific DNA methylase	Streptococcus	4
PF00271	Helicase conserved C-terminal domain	Corallococcus	4
PF00271	Helicase conserved C-terminal domain	Paenibacillus	4
PF01420	Type I restriction modification DNA specificity domain	Paenibacillus	4
PF04326	Putative DNA-binding domain	Streptococcus	4
PF04851	Type III restriction enzyme, res subunit	Enterococcus	4
PF08937	MTH538 TIR-like domain (DUF1863)	Streptococcus	4
PF08937	MTH538 TIR-like domain (DUF1863)		4
PF09664	Protein of unknown function C-terminus (DUF2399)	Paenibacillus	4
PF09946	Predicted membrane protein (DUF2178)	Priestia	4
PF13166	AAA domain	Bacillus	4
PF13173	AAA domain	Mobiluncus	4
PF13589	Histidine kinase-, DNA gyrase B-, and HSP90-like ATPase	Clostridium	4
PF13589	Histidine kinase-, DNA gyrase B-, and HSP90-like ATPase	Enterococcus	4
PF13635	Domain of unknown function (DUF4143)	Mobiluncus	4
PF13635	Domain of unknown function (DUF4143)		4
PF00004	ATPase family associated with various cellular activities (AAA)	Cystobacter	3
PF00004	ATPase family associated with various cellular activities (AAA)	Paenibacillus	3
PF00145	C-5 cytosine-specific DNA methylase		3
PF00271	Helicase conserved C-terminal domain	Streptomyces	3
PF01909	Nucleotidyltransferase domain	Streptomyces	3
PF02384	N-6 DNA Methylase	Arthrobacter	3
PF02384	N-6 DNA Methylase	Enterococcus	3
PF02384	N-6 DNA Methylase	Paenibacillus	3
PF03787	RAMP superfamily		3
PF03852	DNA mismatch endonuclease Vsr	Clavibacter	3
PF05015	RelE-like toxin of type II toxin-antitoxin system HigB	Pseudomonas	3
PF05973	Phage derived protein Gp49-like (DUF891)	Streptococcus	3
PF06114	IrrE N-terminal-like domain		3
PF06414	Zeta toxin		3
PF08463	EcoEI R protein C-terminal	Paenibacillus	3
PF08998	Bacterial epsilon antitoxin	Streptococcus	3
PF09544	Protein of unknown function (DUF2381)	Corallococcus	3
PF09848	Schlafen group 3, DNA/RNA helicase domain	Enterococcus	3
PF10387	Protein of unknown function (DUF2442)	Pseudomonas	3
PF12161	HsdM N-terminal domain	Paenibacillus	3
PF13173	AAA domain		3
PF13589	Histidine kinase-, DNA gyrase B-, and HSP90-like ATPase	Blautia	3
PF13589	Histidine kinase-, DNA gyrase B-, and HSP90-like ATPase	Lysinibacillus	3
PF13589	Histidine kinase-, DNA gyrase B-, and HSP90-like ATPase	Mycobacterium	3
PF13589	Histidine kinase-, DNA gyrase B-, and HSP90-like ATPase	Priestia	3
PF13589	Histidine kinase-, DNA gyrase B-, and HSP90-like ATPase		3
PF13643	Domain of unknown function (DUF4145)	Paenibacillus	3
PF13744	Helix-turn-helix domain		3
PF15731	Antitoxin component of bacterial toxin-antitoxin system, MqsA		3
PF00004	ATPase family associated with various cellular activities (AAA)	Dorea	2
PF00004	ATPase family associated with various cellular activities (AAA)	Natrinema	2
PF00004	ATPase family associated with various cellular activities (AAA)	Roseovarius	2
PF00004	ATPase family associated with various cellular activities (AAA)	Staphylococcus	2
PF00004	ATPase family associated with various cellular activities (AAA)	Synechococcus	2
PF00145	C-5 cytosine-specific DNA methylase	Nostoc	2
PF00176	SNF2-related domain	Paenibacillus	2
PF00271	Helicase conserved C-terminal domain	Corynebacterium	2
PF00271	Helicase conserved C-terminal domain	Enterococcus	2
PF00271	Helicase conserved C-terminal domain	Natrinema	2
PF00271	Helicase conserved C-terminal domain	Tissierella	2
PF00580	UvrD/REP helicase N-terminal domain	Caldicellulosiruptor	2
PF00580	UvrD/REP helicase N-terminal domain	Chryseobacterium	2
PF01507	Phosphoadenosine phosphosulfate reductase family	Streptomyces	2
PF01850	PIN domain	Oceanibaculum	2
PF01850	PIN domain	Streptomyces	2
PF01930	Domain of unknown function DUF83	Caldicellulosiruptor	2
PF02384	N-6 DNA Methylase	Rothia	2
PF02384	N-6 DNA Methylase	Trueperella	2
PF03235	Protein of unknown function DUF262	Bacillus	2
PF04014	Antidote-toxin recognition MazE, bacterial antitoxin	Mesobacillus	2
PF04149	Domain of unknown function (DUF397)	Actinomadura	2
PF04221	RelB antitoxin	Enterococcus	2
PF04221	RelB antitoxin	Secundilactobacillus	2
PF04255	Protein of unknown function (DUF433)	Nostoc	2
PF04851	Type III restriction enzyme, res subunit	Corynebacterium	2
PF04851	Type III restriction enzyme, res subunit	Natrinema	2
PF04851	Type III restriction enzyme, res subunit	Staphylococcus	2
PF04851	Type III restriction enzyme, res subunit	Streptomyces	2
PF05016	ParE toxin of type II toxin-antitoxin system, parDE	Enterococcus	2
PF05016	ParE toxin of type II toxin-antitoxin system, parDE	Streptomyces	2
PF05534	HicB family	Actinoalloteichus	2
PF06414	Zeta toxin	Paenibacillus	2
PF06414	Zeta toxin	Rathayibacter	2
PF06414	Zeta toxin	Secundilactobacillus	2
PF06414	Zeta toxin	Streptomyces	2
PF07669	Eco57I restriction-modification methylase	Enterococcus	2
PF08843	Nucleotidyl transferase AbiEii toxin, Type IV TA system	Rothia	2
PF08843	Nucleotidyl transferase AbiEii toxin, Type IV TA system	Streptococcus	2
PF08937	MTH538 TIR-like domain (DUF1863)	Butyrivibrio	2
PF09386	Antitoxin ParD	Oceanibaculum	2
PF10387	Protein of unknown function (DUF2442)	Desulfotruncus	2
PF12161	HsdM N-terminal domain	Arthrobacter	2
PF13151	Protein of unknown function (DUF3990)	Streptococcus	2
PF13156	Restriction endonuclease	Bacillus	2
PF13173	AAA domain	Amycolatopsis	2
PF13173	AAA domain	Paenibacillus	2
PF13361	UvrD-like helicase C-terminal domain	Caldicellulosiruptor	2
PF13538	UvrD-like helicase C-terminal domain	Caldicellulosiruptor	2
PF13589	Histidine kinase-, DNA gyrase B-, and HSP90-like ATPase	Alteromonas	2
PF13589	Histidine kinase-, DNA gyrase B-, and HSP90-like ATPase	Chryseobacterium	2
PF13707	RloB-like protein	Actinoalloteichus	2
PF13744	Helix-turn-helix domain	Kitasatospora	2
PF13744	Helix-turn-helix domain	Lysobacter	2
PF13744	Helix-turn-helix domain	Streptomyces	2
PF15731	Antitoxin component of bacterial toxin-antitoxin system, MqsA	Gemella	2
PF00004	ATPase family associated with various cellular activities (AAA)	Actinoplanes	1
PF00004	ATPase family associated with various cellular activities (AAA)	Aneurinibacillus	1
PF00004	ATPase family associated with various cellular activities (AAA)	Caldicellulosiruptor	1
PF00004	ATPase family associated with various cellular activities (AAA)	Calothrix	1
PF00004	ATPase family associated with various cellular activities (AAA)	Cylindrospermum	1
PF00004	ATPase family associated with various cellular activities (AAA)	Eubacterium	1
PF00004	ATPase family associated with various cellular activities (AAA)	Gemella	1
PF00004	ATPase family associated with various cellular activities (AAA)	Gemmatimonas	1
PF00004	ATPase family associated with various cellular activities (AAA)	Halorussus	1
PF00004	ATPase family associated with various cellular activities (AAA)	Halothece	1
PF00004	ATPase family associated with various cellular activities (AAA)	Kitasatospora	1
PF00004	ATPase family associated with various cellular activities (AAA)	Lysobacter	1
PF00004	ATPase family associated with various cellular activities (AAA)	Myxococcus	1
PF00004	ATPase family associated with various cellular activities (AAA)	Natronorubrum	1
PF00004	ATPase family associated with various cellular activities (AAA)	Nostoc	1
PF00004	ATPase family associated with various cellular activities (AAA)	Pseudobutyrivibrio	1
PF00004	ATPase family associated with various cellular activities (AAA)	Spirulina	1
PF00004	ATPase family associated with various cellular activities (AAA)	Thermosporothrix	1
PF00004	ATPase family associated with various cellular activities (AAA)	Trueperella	1
PF00145	C-5 cytosine-specific DNA methylase	Aerococcus	1
PF00145	C-5 cytosine-specific DNA methylase	Finegoldia	1
PF00145	C-5 cytosine-specific DNA methylase	Stigmatella	1
PF00176	SNF2-related domain	Aerococcus	1
PF00176	SNF2-related domain	Enterococcus	1
PF00176	SNF2-related domain	Finegoldia	1
PF00176	SNF2-related domain	Gemella	1
PF00176	SNF2-related domain	Myxococcus	1
PF00176	SNF2-related domain	Novibacillus	1
PF00176	SNF2-related domain	Oceanobacillus	1
PF00176	SNF2-related domain	Paraliobacillus	1
PF00176	SNF2-related domain	Peptoniphilus	1
PF00176	SNF2-related domain	Streptacidiphilus	1
PF00176	SNF2-related domain	Streptomyces	1
PF00176	SNF2-related domain	Tissierella	1
PF00176	SNF2-related domain	Urinicoccus	1
PF00271	Helicase conserved C-terminal domain	Aerococcus	1
PF00271	Helicase conserved C-terminal domain	Bacillus	1
PF00271	Helicase conserved C-terminal domain	Blautia	1
PF00271	Helicase conserved C-terminal domain	Chryseomicrobium	1
PF00271	Helicase conserved C-terminal domain	Dyella	1
PF00271	Helicase conserved C-terminal domain	Eggerthella	1
PF00271	Helicase conserved C-terminal domain	Finegoldia	1
PF00271	Helicase conserved C-terminal domain	Kineothrix	1
PF00271	Helicase conserved C-terminal domain	Micromonospora	1
PF00271	Helicase conserved C-terminal domain	Myxococcus	1
PF00271	Helicase conserved C-terminal domain	Novibacillus	1
PF00271	Helicase conserved C-terminal domain	Paraliobacillus	1
PF00271	Helicase conserved C-terminal domain	Pedobacter	1
PF00271	Helicase conserved C-terminal domain	Peptoniphilus	1
PF00271	Helicase conserved C-terminal domain	Staphylococcus	1
PF00271	Helicase conserved C-terminal domain	Streptacidiphilus	1
PF00271	Helicase conserved C-terminal domain	Synechococcus	1
PF00271	Helicase conserved C-terminal domain	Tychonema	1
PF00271	Helicase conserved C-terminal domain	Urinicoccus	1
PF00271	Helicase conserved C-terminal domain		1
PF00580	UvrD/REP helicase N-terminal domain	Bacillus	1
PF00580	UvrD/REP helicase N-terminal domain	Chryseomicrobium	1
PF00580	UvrD/REP helicase N-terminal domain	Enterococcus	1
PF00580	UvrD/REP helicase N-terminal domain	Gemella	1
PF00580	UvrD/REP helicase N-terminal domain	Halobiforma	1
PF00580	UvrD/REP helicase N-terminal domain	Lactiplantibacillus	1
PF00580	UvrD/REP helicase N-terminal domain	Priestia	1
PF00580	UvrD/REP helicase N-terminal domain	Pseudanabaena	1
PF00580	UvrD/REP helicase N-terminal domain	Virgibacillus	1
PF01420	Type I restriction modification DNA specificity domain	Arthrobacter	1
PF01420	Type I restriction modification DNA specificity domain	Corynebacterium	1
PF01420	Type I restriction modification DNA specificity domain	Nostoc	1
PF01420	Type I restriction modification DNA specificity domain	Trueperella	1
PF01420	Type I restriction modification DNA specificity domain		1
PF01507	Phosphoadenosine phosphosulfate reductase family	Bacillus	1
PF01507	Phosphoadenosine phosphosulfate reductase family	Mediterraneibacter	1
PF01555	DNA methylase	Mediterraneibacter	1
PF01555	DNA methylase	Stigmatella	1
PF01850	PIN domain	Actinomyces	1
PF01850	PIN domain	Leptolyngbya	1
PF01850	PIN domain	Salinispora	1
PF01850	PIN domain	Synechocystis	1
PF01867	CRISPR associated protein Cas1	Tissierella	1
PF01881	CRISPR associated protein Cas6, C-terminal	Bacillus	1
PF01909	Nucleotidyltransferase domain	Chamaesiphon	1
PF01909	Nucleotidyltransferase domain	Saccharibacillus	1
PF01909	Nucleotidyltransferase domain	Salinispora	1
PF01909	Nucleotidyltransferase domain	Staphylococcus	1
PF01909	Nucleotidyltransferase domain	Streptococcus	1
PF01909	Nucleotidyltransferase domain		1
PF01930	Domain of unknown function DUF83	Tissierella	1
PF02384	N-6 DNA Methylase	Actinomyces	1
PF02384	N-6 DNA Methylase	Corynebacterium	1
PF02384	N-6 DNA Methylase	Flavobacterium	1
PF02384	N-6 DNA Methylase	Leuconostoc	1
PF02384	N-6 DNA Methylase	Nostoc	1
PF02384	N-6 DNA Methylase	Streptomyces	1
PF02604	Antitoxin Phd_YefM, type II toxin-antitoxin system	Actinomyces	1
PF02604	Antitoxin Phd_YefM, type II toxin-antitoxin system	Anaerosacchariphilus	1
PF02604	Antitoxin Phd_YefM, type II toxin-antitoxin system	Rothia	1
PF02604	Antitoxin Phd_YefM, type II toxin-antitoxin system	Trueperella	1
PF02604	Antitoxin Phd_YefM, type II toxin-antitoxin system	Urinicoccus	1
PF03235	Protein of unknown function DUF262	Coprococcus	1
PF03235	Protein of unknown function DUF262	Lysobacter	1
PF03235	Protein of unknown function DUF262	Mucilaginibacter	1
PF03235	Protein of unknown function DUF262	Streptococcus	1
PF03683	Uncharacterised protein family (UPF0175)	Halorussus	1
PF03693	Bacterial antitoxin of ParD toxin-antitoxin type II system and RHH	Roseovarius	1
PF03852	DNA mismatch endonuclease Vsr	Arachnia	1
PF04014	Antidote-toxin recognition MazE, bacterial antitoxin	Corynebacterium	1
PF04014	Antidote-toxin recognition MazE, bacterial antitoxin	Oceanobacillus	1
PF04014	Antidote-toxin recognition MazE, bacterial antitoxin	Paenibacillus	1
PF04014	Antidote-toxin recognition MazE, bacterial antitoxin	Priestia	1
PF04014	Antidote-toxin recognition MazE, bacterial antitoxin	Staphylococcus	1
PF04014	Antidote-toxin recognition MazE, bacterial antitoxin		1
PF04149	Domain of unknown function (DUF397)	Actinacidiphila	1
PF04149	Domain of unknown function (DUF397)	Herbidospora	1
PF04149	Domain of unknown function (DUF397)	Nonomuraea	1
PF04149	Domain of unknown function (DUF397)	Salinispora	1
PF04255	Protein of unknown function (DUF433)	Kamptonema	1
PF04255	Protein of unknown function (DUF433)		1
PF04313	Type I restriction enzyme R protein N terminus (HSDR_N)	Arthrobacter	1
PF04851	Type III restriction enzyme, res subunit	Aerococcus	1
PF04851	Type III restriction enzyme, res subunit	Arthrobacter	1
PF04851	Type III restriction enzyme, res subunit	Austwickia	1
PF04851	Type III restriction enzyme, res subunit	Bacillus	1
PF04851	Type III restriction enzyme, res subunit	Blautia	1
PF04851	Type III restriction enzyme, res subunit	Finegoldia	1
PF04851	Type III restriction enzyme, res subunit	Gemella	1
PF04851	Type III restriction enzyme, res subunit	Novibacillus	1
PF04851	Type III restriction enzyme, res subunit	Oceanobacillus	1
PF04851	Type III restriction enzyme, res subunit	Paraliobacillus	1
PF04851	Type III restriction enzyme, res subunit	Pedobacter	1
PF04851	Type III restriction enzyme, res subunit	Peptoniphilus	1
PF04851	Type III restriction enzyme, res subunit	Synechococcus	1
PF04851	Type III restriction enzyme, res subunit	Tissierella	1
PF04851	Type III restriction enzyme, res subunit	Tychonema	1
PF04851	Type III restriction enzyme, res subunit	Urinicoccus	1
PF04851	Type III restriction enzyme, res subunit		1
PF05016	ParE toxin of type II toxin-antitoxin system, parDE	Anaerosacchariphilus	1
PF05016	ParE toxin of type II toxin-antitoxin system, parDE	Butyrivibrio	1
PF05016	ParE toxin of type II toxin-antitoxin system, parDE	Microcystis	1
PF05016	ParE toxin of type II toxin-antitoxin system, parDE	Nostoc	1
PF05016	ParE toxin of type II toxin-antitoxin system, parDE	Roseovarius	1
PF05016	ParE toxin of type II toxin-antitoxin system, parDE		1
PF05107	CRISPR-associated protein Cas7	Bacillus	1
PF05168	HEPN domain	Butyrivibrio	1
PF05534	HicB family	Actinomadura	1
PF05534	HicB family	Arachnia	1
PF06067	Domain of unknown function (DUF932)	Chryseobacterium	1
PF06114	IrrE N-terminal-like domain	Actinomyces	1
PF06114	IrrE N-terminal-like domain	Clavibacter	1
PF06114	IrrE N-terminal-like domain	Clostridium	1
PF06114	IrrE N-terminal-like domain	Hoyosella	1
PF06114	IrrE N-terminal-like domain	Pontibacillus	1
PF06414	Zeta toxin	Bacillus	1
PF06414	Zeta toxin	Clostridium	1
PF06414	Zeta toxin	Fischerella	1
PF06414	Zeta toxin	Lactobacillus	1
PF06769	YoeB-like toxin of bacterial type II toxin-antitoxin system	Nostoc	1
PF07362	Post-segregation antitoxin CcdA	Embleya	1
PF07669	Eco57I restriction-modification methylase	Clostridium	1
PF07669	Eco57I restriction-modification methylase	Flavobacterium	1
PF07669	Eco57I restriction-modification methylase	Leuconostoc	1
PF07669	Eco57I restriction-modification methylase	Trueperella	1
PF07927	HicA toxin of bacterial toxin-antitoxin,	Clostridium	1
PF08463	EcoEI R protein C-terminal	Corynebacterium	1
PF08665	PglZ domain	Leuconostoc	1
PF08665	PglZ domain	Streptomyces	1
PF08808	RES domain	Clavibacter	1
PF08843	Nucleotidyl transferase AbiEii toxin, Type IV TA system	Blautia	1
PF08843	Nucleotidyl transferase AbiEii toxin, Type IV TA system	Finegoldia	1
PF08843	Nucleotidyl transferase AbiEii toxin, Type IV TA system	Mediterraneibacter	1
PF08843	Nucleotidyl transferase AbiEii toxin, Type IV TA system	Pedobacter	1
PF08843	Nucleotidyl transferase AbiEii toxin, Type IV TA system	Peptoniphilus	1
PF08843	Nucleotidyl transferase AbiEii toxin, Type IV TA system	Streptomyces	1
PF08843	Nucleotidyl transferase AbiEii toxin, Type IV TA system	Urinicoccus	1
PF08937	MTH538 TIR-like domain (DUF1863)	Actinoplanes	1
PF09369	MrfA Zn-binding domain	Streptomyces	1
PF09376	NurA domain	Moorena	1
PF09376	NurA domain		1
PF09491	AlwI restriction endonuclease	Staphylococcus	1
PF09509	Protein of unknown function (Hypoth_ymh)	Chryseobacterium	1
PF09520	Type II restriction endonuclease, TdeIII	Nostoc	1
PF09520	Type II restriction endonuclease, TdeIII		1
PF09544	Protein of unknown function (DUF2381)	Archangium	1
PF09544	Protein of unknown function (DUF2381)	Melittangium	1
PF09544	Protein of unknown function (DUF2381)	Vitiosangium	1
PF09553	Eco47II restriction endonuclease	Streptococcus	1
PF09565	NgoFVII restriction endonuclease	Bacillus	1
PF09664	Protein of unknown function C-terminus (DUF2399)	Bacillus	1
PF09664	Protein of unknown function C-terminus (DUF2399)	Cytobacillus	1
PF09720	Putative addiction module component		1
PF09827	CRISPR associated protein Cas2	Tissierella	1
PF09848	Schlafen group 3, DNA/RNA helicase domain	Chryseobacterium	1
PF09848	Schlafen group 3, DNA/RNA helicase domain	Ktedonosporobacter	1
PF09848	Schlafen group 3, DNA/RNA helicase domain	Oceanobacillus	1
PF09848	Schlafen group 3, DNA/RNA helicase domain	Streptococcus	1
PF09946	Predicted membrane protein (DUF2178)	Bacillus	1
PF09946	Predicted membrane protein (DUF2178)	Lysobacter	1
PF09954	Uncharacterized protein conserved in bacteria (DUF2188)	Kitasatospora	1
PF09957	Bacterial antitoxin of type II TA system, VapB	Leptolyngbya	1
PF10047	Protein of unknown function (DUF2281)	Nostoc	1
PF10117	McrBC 5-methylcytosine restriction system component	Bacillus	1
PF10117	McrBC 5-methylcytosine restriction system component		1
PF10387	Protein of unknown function (DUF2442)	Desulfosporosinus	1
PF10543	ORF6N domain	Streptococcus	1
PF10544	T5orf172 domain	Streptococcus	1
PF10592	AIPR protein	Staphylococcus	1
PF10593	Z1 domain	Streptococcus	1
PF11796	Protein of unknown function N-terminus (DUF3323)	Bacillus	1
PF11796	Protein of unknown function N-terminus (DUF3323)	Cytobacillus	1
PF11848	Domain of unknown function (DUF3368)	Halorussus	1
PF11867	Domain of unknown function (DUF3387)	Nostoc	1
PF12161	HsdM N-terminal domain	Corynebacterium	1
PF12161	HsdM N-terminal domain	Trueperella	1
PF13151	Protein of unknown function (DUF3990)	Butyrivibrio	1
PF13156	Restriction endonuclease	Nostoc	1
PF13156	Restriction endonuclease	Priestia	1
PF13166	AAA domain	Blautia	1
PF13166	AAA domain	Faecalimonas	1
PF13166	AAA domain	Lactobacillus	1
PF13166	AAA domain	Peptoniphilus	1
PF13166	AAA domain	Tissierella	1
PF13166	AAA domain	Urinicoccus	1
PF13173	AAA domain	Bifidobacterium	1
PF13173	AAA domain	Cylindrospermum	1
PF13173	AAA domain	Eggerthella	1
PF13173	AAA domain	Priestia	1
PF13173	AAA domain	Streptomyces	1
PF13182	Protein of unknown function (DUF4007)	Lachnobacterium	1
PF13337	Lon-like protease BrxL-like, ATPase domain	Leuconostoc	1
PF13361	UvrD-like helicase C-terminal domain	Bacillus	1
PF13361	UvrD-like helicase C-terminal domain	Enterococcus	1
PF13361	UvrD-like helicase C-terminal domain	Gemella	1
PF13361	UvrD-like helicase C-terminal domain	Halobiforma	1
PF13361	UvrD-like helicase C-terminal domain	Lactiplantibacillus	1
PF13361	UvrD-like helicase C-terminal domain	Priestia	1
PF13361	UvrD-like helicase C-terminal domain	Pseudanabaena	1
PF13361	UvrD-like helicase C-terminal domain	Virgibacillus	1
PF13391	HNH endonuclease	Bacillus	1
PF13391	HNH endonuclease		1
PF13395	HNH endonuclease	Bacillus	1
PF13395	HNH endonuclease	Clostridium	1
PF13395	HNH endonuclease	Geobacillus	1
PF13395	HNH endonuclease	Lactobacillus	1
PF13395	HNH endonuclease	Moorena	1
PF13395	HNH endonuclease	Synechocystis	1
PF13470	PIN domain	Synechocystis	1
PF13538	UvrD-like helicase C-terminal domain	Bacillus	1
PF13538	UvrD-like helicase C-terminal domain	Chryseobacterium	1
PF13538	UvrD-like helicase C-terminal domain	Chryseomicrobium	1
PF13538	UvrD-like helicase C-terminal domain	Coprococcus	1
PF13538	UvrD-like helicase C-terminal domain	Enterococcus	1
PF13538	UvrD-like helicase C-terminal domain	Gemella	1
PF13538	UvrD-like helicase C-terminal domain	Halobiforma	1
PF13538	UvrD-like helicase C-terminal domain	Hoyosella	1
PF13538	UvrD-like helicase C-terminal domain	Lactiplantibacillus	1
PF13538	UvrD-like helicase C-terminal domain	Leuconostoc	1
PF13538	UvrD-like helicase C-terminal domain	Pseudanabaena	1
PF13538	UvrD-like helicase C-terminal domain	Trichormus	1
PF13538	UvrD-like helicase C-terminal domain	Virgibacillus	1
PF13538	UvrD-like helicase C-terminal domain		1
PF13588	Type I restriction enzyme R protein N terminus (HSDR_N)	Nostoc	1
PF13589	Histidine kinase-, DNA gyrase B-, and HSP90-like ATPase	Actinomadura	1
PF13589	Histidine kinase-, DNA gyrase B-, and HSP90-like ATPase	Aerococcus	1
PF13589	Histidine kinase-, DNA gyrase B-, and HSP90-like ATPase	Anaerosacchariphilus	1
PF13589	Histidine kinase-, DNA gyrase B-, and HSP90-like ATPase	Baia	1
PF13589	Histidine kinase-, DNA gyrase B-, and HSP90-like ATPase	Brochothrix	1
PF13589	Histidine kinase-, DNA gyrase B-, and HSP90-like ATPase	Clavibacter	1
PF13589	Histidine kinase-, DNA gyrase B-, and HSP90-like ATPase	Coprococcus	1
PF13589	Histidine kinase-, DNA gyrase B-, and HSP90-like ATPase	Desulfosporosinus	1
PF13589	Histidine kinase-, DNA gyrase B-, and HSP90-like ATPase	Dorea	1
PF13589	Histidine kinase-, DNA gyrase B-, and HSP90-like ATPase	Faecalimonas	1
PF13589	Histidine kinase-, DNA gyrase B-, and HSP90-like ATPase	Kineothrix	1
PF13589	Histidine kinase-, DNA gyrase B-, and HSP90-like ATPase	Novibacillus	1
PF13589	Histidine kinase-, DNA gyrase B-, and HSP90-like ATPase	Pedobacter	1
PF13589	Histidine kinase-, DNA gyrase B-, and HSP90-like ATPase	Proteiniborus	1
PF13589	Histidine kinase-, DNA gyrase B-, and HSP90-like ATPase	Roseburia	1
PF13589	Histidine kinase-, DNA gyrase B-, and HSP90-like ATPase	Sorangium	1
PF13589	Histidine kinase-, DNA gyrase B-, and HSP90-like ATPase	Streptomyces	1
PF13589	Histidine kinase-, DNA gyrase B-, and HSP90-like ATPase	Virgibacillus	1
PF13635	Domain of unknown function (DUF4143)	Eggerthella	1
PF13635	Domain of unknown function (DUF4143)	Streptococcus	1
PF13643	Domain of unknown function (DUF4145)	Corynebacterium	1
PF13707	RloB-like protein	Blautia	1
PF13707	RloB-like protein	Butyrivibrio	1
PF13744	Helix-turn-helix domain	Actinomadura	1
PF13744	Helix-turn-helix domain	Agromyces	1
PF13744	Helix-turn-helix domain	Bacillus	1
PF13744	Helix-turn-helix domain	Clostridium	1
PF13744	Helix-turn-helix domain	Eggerthella	1
PF13744	Helix-turn-helix domain	Geobacillus	1
PF13744	Helix-turn-helix domain	Salinispora	1
PF13744	Helix-turn-helix domain	Staphylococcus	1
PF13749	Putative ATP-dependent DNA helicase recG C-terminal	Roseburia	1
PF13749	Putative ATP-dependent DNA helicase recG C-terminal	Streptococcus	1
PF13784	Fic/DOC family N-terminal		1
PF14072	DNA-sulfur modification-associated		1
PF14130	Cap4 dsDNA endonuclease	Bacillus	1
PF14253	Bacteriophage abortive infection AbiH	Staphylococcus	1
PF14267	Domain of unknown function (DUF4357)	Lysobacter	1
PF14355	Abortive infection C-terminus	Finegoldia	1
PF14390	Putative PD-(D/E)XK family member, (DUF4420)	Streptococcus	1
PF14511	Type II restriction endonuclease EcoO109I	Nostoc	1
PF14511	Type II restriction endonuclease EcoO109I		1
PF15611	EH_Signature domain	Oscillatoria	1
PF15738	Bacterial toxin of type II toxin-antitoxin system, YafQ	Enterococcus	1
PF15738	Bacterial toxin of type II toxin-antitoxin system, YafQ	Microcystis	1

## Sheet: S6_defense_system_whole_contig
Nucleotide_acc	activity	type	subtype	sys_beg	family	genus	species	Genus/Species	within_20kb_of_LanM
NC_002570.2	Defense	Cas	CAS_Class1-Subtype-III-B	lcl|NC_002570.2_prot_WP_010896508.1_334	Bacillaceae	Halalkalibacterium (ex Joshi et al. 2022)	Halalkalibacterium halodurans	Halalkalibacterium halodurans C-125	0
NC_002570.2	Defense	Cas	CAS_Class1-Subtype-I-C	lcl|NC_002570.2_prot_WP_010896517.1_342	Bacillaceae	Halalkalibacterium (ex Joshi et al. 2022)	Halalkalibacterium halodurans	Halalkalibacterium halodurans C-125	0
NC_002570.2	Defense	RM	RM_Type_II	lcl|NC_002570.2_prot_WP_010899637.1_3514	Bacillaceae	Halalkalibacterium (ex Joshi et al. 2022)	Halalkalibacterium halodurans	Halalkalibacterium halodurans C-125	0
NC_002570.2	Defense	MazEF	MazEF	lcl|NC_002570.2_prot_WP_041820955.1_3729	Bacillaceae	Halalkalibacterium (ex Joshi et al. 2022)	Halalkalibacterium halodurans	Halalkalibacterium halodurans C-125	0
NC_002570.2	Antidefense	Anti_RM	dam	lcl|NC_002570.2_prot_WP_010900127.1_4010	Bacillaceae	Halalkalibacterium (ex Joshi et al. 2022)	Halalkalibacterium halodurans	Halalkalibacterium halodurans C-125	0
NC_007410.1	Defense	SspBCDE	SspBCDE	lcl|NC_007410.1_prot_WP_041457323.1_325	Nostocaceae	Trichormus	Trichormus variabilis	Trichormus variabilis ATCC 29413	0
NC_009328.1	Defense	RM	RM_Type_IV_1	lcl|NC_009328.1_prot_WP_011886644.1_165	Bacillaceae	Geobacillus	Geobacillus thermodenitrificans	Geobacillus thermodenitrificans NG80-2	1
NC_009328.1	Defense	RM	RM_Type_I	lcl|NC_009328.1_prot_WP_011886978.1_787	Bacillaceae	Geobacillus	Geobacillus thermodenitrificans	Geobacillus thermodenitrificans NG80-2	1
NC_009328.1	Defense	Zorya	Zorya_TypeI	lcl|NC_009328.1_prot_WP_008879444.1_1298	Bacillaceae	Geobacillus	Geobacillus thermodenitrificans	Geobacillus thermodenitrificans NG80-2	1
NC_009328.1	Defense	RM	RM_Type_II	lcl|NC_009328.1_prot_WP_008881866.1_2093	Bacillaceae	Geobacillus	Geobacillus thermodenitrificans	Geobacillus thermodenitrificans NG80-2	1
NC_009328.1	Defense	RM	RM_Type_IIG	lcl|NC_009328.1_prot_WP_011888043.1_2857	Bacillaceae	Geobacillus	Geobacillus thermodenitrificans	Geobacillus thermodenitrificans NG80-2	1
NC_009328.1	Defense	gcu233	gcu233	lcl|NC_009328.1_prot_WP_029761088.1_3460	Bacillaceae	Geobacillus	Geobacillus thermodenitrificans	Geobacillus thermodenitrificans NG80-2	1
NC_009480.1	Defense	AbiE	AbiE	lcl|NC_009480.1_prot_WP_011931273.1_69	Microbacteriaceae	Clavibacter	Clavibacter michiganensis	Clavibacter michiganensis subsp. michiganensis NCPPB 382	0
NC_009480.1	Defense	RM	RM_Type_II	lcl|NC_009480.1_prot_WP_011931794.1_621	Microbacteriaceae	Clavibacter	Clavibacter michiganensis	Clavibacter michiganensis subsp. michiganensis NCPPB 382	0
NC_009480.1	Defense	PD-Lambda-1	PD-Lambda-1	lcl|NC_009480.1_prot_WP_012039148.1_2549	Microbacteriaceae	Clavibacter	Clavibacter michiganensis	Clavibacter michiganensis subsp. michiganensis NCPPB 382	0
NC_010628.1	Defense	PD-Lambda-1	PD-Lambda-1	lcl|NC_010628.1_prot_WP_012407407.1_645	Nostocaceae	Nostoc	Nostoc punctiforme	Nostoc punctiforme PCC 73102	0
NC_010628.1	Defense	Thoeris	Thoeris_IV	lcl|NC_010628.1_prot_WP_012407598.1_863	Nostocaceae	Nostoc	Nostoc punctiforme	Nostoc punctiforme PCC 73102	0
NC_010628.1	Defense	RM	RM_Type_II	lcl|NC_010628.1_prot_WP_012407798.1_1080	Nostocaceae	Nostoc	Nostoc punctiforme	Nostoc punctiforme PCC 73102	0
NC_010628.1	Defense	DS-16	DS-16	lcl|NC_010628.1_prot_WP_052304569.1_1964	Nostocaceae	Nostoc	Nostoc punctiforme	Nostoc punctiforme PCC 73102	0
NC_010628.1	Defense	Septu	Septu	lcl|NC_010628.1_prot_WP_012408894.1_2364	Nostocaceae	Nostoc	Nostoc punctiforme	Nostoc punctiforme PCC 73102	0
NC_010628.1	Defense	BREX	BREX	lcl|NC_010628.1_prot_WP_202947538.1_2384	Nostocaceae	Nostoc	Nostoc punctiforme	Nostoc punctiforme PCC 73102	0
NC_010628.1	Defense	RM	RM_Type_II	lcl|NC_010628.1_prot_WP_012409110.1_2624	Nostocaceae	Nostoc	Nostoc punctiforme	Nostoc punctiforme PCC 73102	0
NC_010628.1	Defense	Cas	CAS_Class1-Subtype-I-D	lcl|NC_010628.1_prot_WP_012409222.1_2766	Nostocaceae	Nostoc	Nostoc punctiforme	Nostoc punctiforme PCC 73102	0
NC_010628.1	Defense	Shango	Shango	lcl|NC_010628.1_prot_WP_012409971.1_3701	Nostocaceae	Nostoc	Nostoc punctiforme	Nostoc punctiforme PCC 73102	0
NC_010628.1	Defense	RM	RM_Type_IV	lcl|NC_010628.1_prot_WP_012411039.1_4856	Nostocaceae	Nostoc	Nostoc punctiforme	Nostoc punctiforme PCC 73102	0
NC_010628.1	Defense	RM	RM_Type_II	lcl|NC_010628.1_prot_WP_336884955.1_4914	Nostocaceae	Nostoc	Nostoc punctiforme	Nostoc punctiforme PCC 73102	0
NC_010628.1	Defense	RM	RM_Type_I	lcl|NC_010628.1_prot_WP_012411199.1_5026	Nostocaceae	Nostoc	Nostoc punctiforme	Nostoc punctiforme PCC 73102	0
NC_010628.1	Defense	Esos	Esos	lcl|NC_010628.1_prot_WP_041566420.1_5258	Nostocaceae	Nostoc	Nostoc punctiforme	Nostoc punctiforme PCC 73102	0
NC_010628.1	Defense	RM	RM_Type_I	lcl|NC_010628.1_prot_WP_012411613.1_5487	Nostocaceae	Nostoc	Nostoc punctiforme	Nostoc punctiforme PCC 73102	0
NC_010628.1	Defense	Cas	CAS_Class2-Subtype-V-K	lcl|NC_010628.1_prot_WP_012411901.1_5808	Nostocaceae	Nostoc	Nostoc punctiforme	Nostoc punctiforme PCC 73102	0
NC_010628.1	Defense	BREX	BREX_I	lcl|NC_010628.1_prot_WP_012411903.1_5810	Nostocaceae	Nostoc	Nostoc punctiforme	Nostoc punctiforme PCC 73102	0
NC_010628.1	Defense	Mokosh	Mokosh_Type_I_E	lcl|NC_010628.1_prot_WP_234711010.1_6272	Nostocaceae	Nostoc	Nostoc punctiforme	Nostoc punctiforme PCC 73102	0
NC_010628.1	Defense	RM	RM_Type_II	lcl|NC_010628.1_prot_WP_012412524.1_6512	Nostocaceae	Nostoc	Nostoc punctiforme	Nostoc punctiforme PCC 73102	0
NC_010631.1	Defense	RM	RM_Type_IIG_2	lcl|NC_010631.1_prot_WP_012413137.1_281	Nostocaceae	Nostoc	Nostoc punctiforme	Nostoc punctiforme PCC 73102	0
NC_012489.1	Defense	RM	RM_Type_I	lcl|NC_012489.1_prot_WP_012681575.1_87	Gemmatimonadaceae	Gemmatimonas	Gemmatimonas aurantiaca	Gemmatimonas aurantiaca T-27	0
NC_012489.1	Defense	RM	RM_Type_I	lcl|NC_012489.1_prot_WP_012681668.1_180	Gemmatimonadaceae	Gemmatimonas	Gemmatimonas aurantiaca	Gemmatimonas aurantiaca T-27	0
NC_012489.1	Defense	Zorya	Zorya_TypeI	lcl|NC_012489.1_prot_WP_012681675.1_187	Gemmatimonadaceae	Gemmatimonas	Gemmatimonas aurantiaca	Gemmatimonas aurantiaca T-27	0
NC_012489.1	Defense	RM	RM_Type_IIG	lcl|NC_012489.1_prot_WP_012682819.1_1335	Gemmatimonadaceae	Gemmatimonas	Gemmatimonas aurantiaca	Gemmatimonas aurantiaca T-27	0
NC_012489.1	Defense	AbiE	AbiE	lcl|NC_012489.1_prot_WP_015895378.1_3581	Gemmatimonadaceae	Gemmatimonas	Gemmatimonas aurantiaca	Gemmatimonas aurantiaca T-27	0
NC_012489.1	Defense	Druantia	Druantia_II	lcl|NC_012489.1_prot_WP_015895380.1_3584	Gemmatimonadaceae	Gemmatimonas	Gemmatimonas aurantiaca	Gemmatimonas aurantiaca T-27	0
NC_014393.1	Defense	Shango	Shango	lcl|NC_014393.1_prot_WP_242655212.1_823	Clostridiaceae	Clostridium	Clostridium cellulovorans	Clostridium cellulovorans 743B	0
NC_014393.1	Defense	Wadjet	Wadjet_I	lcl|NC_014393.1_prot_WP_278184408.1_831	Clostridiaceae	Clostridium	Clostridium cellulovorans	Clostridium cellulovorans 743B	0
NC_014393.1	Defense	Mokosh	Mokosh_TypeII	lcl|NC_014393.1_prot_WP_010076556.1_835	Clostridiaceae	Clostridium	Clostridium cellulovorans	Clostridium cellulovorans 743B	0
NC_014393.1	Defense	RM	RM_Type_I	lcl|NC_014393.1_prot_WP_010076278.1_1114	Clostridiaceae	Clostridium	Clostridium cellulovorans	Clostridium cellulovorans 743B	0
NC_014393.1	Defense	Sirona	Sirona	lcl|NC_014393.1_prot_WP_010077412.1_1630	Clostridiaceae	Clostridium	Clostridium cellulovorans	Clostridium cellulovorans 743B	0
NC_014393.1	Defense	Rst_TIR-NLR	Rst_TIR-NLR	lcl|NC_014393.1_prot_WP_010076749.1_2284	Clostridiaceae	Clostridium	Clostridium cellulovorans	Clostridium cellulovorans 743B	0
NC_014393.1	Defense	Cas	CAS_Class1-Subtype-I-A	lcl|NC_014393.1_prot_WP_013291735.1_2325	Clostridiaceae	Clostridium	Clostridium cellulovorans	Clostridium cellulovorans 743B	0
NC_014393.1	Defense	PD-Lambda-1	PD-Lambda-1	lcl|NC_014393.1_prot_WP_013291755.1_2417	Clostridiaceae	Clostridium	Clostridium cellulovorans	Clostridium cellulovorans 743B	0
NC_014393.1	Antidefense	Anti_CRISPR	acriia21	lcl|NC_014393.1_prot_WP_010074678.1_2448	Clostridiaceae	Clostridium	Clostridium cellulovorans	Clostridium cellulovorans 743B	0
NC_014393.1	Defense	RM	RM_Type_III	lcl|NC_014393.1_prot_WP_010075631.1_2655	Clostridiaceae	Clostridium	Clostridium cellulovorans	Clostridium cellulovorans 743B	0
NC_014393.1	Defense	RM	RM_Type_IV	lcl|NC_014393.1_prot_WP_010073306.1_3248	Clostridiaceae	Clostridium	Clostridium cellulovorans	Clostridium cellulovorans 743B	0
NC_014393.1	Antidefense	NADP	NARP1	lcl|NC_014393.1_prot_WP_010073557.1_3493	Clostridiaceae	Clostridium	Clostridium cellulovorans	Clostridium cellulovorans 743B	0
NC_014393.1	Defense	Wadjet	Wadjet_III	lcl|NC_014393.1_prot_WP_010073650.1_3655	Clostridiaceae	Clostridium	Clostridium cellulovorans	Clostridium cellulovorans 743B	0
NC_014393.1	Defense	AbiQ	AbiQ	lcl|NC_014393.1_prot_WP_010073830.1_3832	Clostridiaceae	Clostridium	Clostridium cellulovorans	Clostridium cellulovorans 743B	0
NC_014393.1	Defense	AbiH	AbiH	lcl|NC_014393.1_prot_WP_010073861.1_3864	Clostridiaceae	Clostridium	Clostridium cellulovorans	Clostridium cellulovorans 743B	0
NC_014393.1	Defense	RM	RM_Type_II	lcl|NC_014393.1_prot_WP_010074015.1_4016	Clostridiaceae	Clostridium	Clostridium cellulovorans	Clostridium cellulovorans 743B	0
NC_014393.1	Antidefense	Anti_Pycsar	apyc1	lcl|NC_014393.1_prot_WP_010074132.1_4129	Clostridiaceae	Clostridium	Clostridium cellulovorans	Clostridium cellulovorans 743B	0
NC_014622.2	Defense	RM	RM_Type_IV	lcl|NC_014622.2_prot_WP_013370214.1_1488	Paenibacillaceae	Paenibacillus	Paenibacillus polymyxa	Paenibacillus polymyxa SC2	0
NC_014622.2	Antidefense	Anti_Pycsar	apyc1	lcl|NC_014622.2_prot_WP_013371898.1_3117	Paenibacillaceae	Paenibacillus	Paenibacillus polymyxa	Paenibacillus polymyxa SC2	0
NC_014622.2	Defense	CBASS	CBASS_I	lcl|NC_014622.2_prot_WP_013372030.1_3242	Paenibacillaceae	Paenibacillus	Paenibacillus polymyxa	Paenibacillus polymyxa SC2	0
NC_014622.2	Defense	RM	RM_Type_IV	lcl|NC_014622.2_prot_WP_013372058.1_3269	Paenibacillaceae	Paenibacillus	Paenibacillus polymyxa	Paenibacillus polymyxa SC2	0
NC_014622.2	Defense	RM	RM_Type_IV	lcl|NC_014622.2_prot_WP_013372263.1_3462	Paenibacillaceae	Paenibacillus	Paenibacillus polymyxa	Paenibacillus polymyxa SC2	0
NC_014623.1	Defense	Pycsar	Pycsar	lcl|NC_014623.1_prot_WP_013373935.1_23	Archangiaceae	Stigmatella	Stigmatella aurantiaca	Stigmatella aurantiaca DW4/3-1	0
NC_014623.1	Defense	dCTPdeaminase	dCTPdeaminase	lcl|NC_014623.1_prot_WP_232293122.1_66	Archangiaceae	Stigmatella	Stigmatella aurantiaca	Stigmatella aurantiaca DW4/3-1	0
NC_014623.1	Defense	Retron	Retron_XIII	lcl|NC_014623.1_prot_WP_002615305.1_156	Archangiaceae	Stigmatella	Stigmatella aurantiaca	Stigmatella aurantiaca DW4/3-1	0
NC_014623.1	Defense	RM	RM_Type_IV	lcl|NC_014623.1_prot_WP_002617844.1_501	Archangiaceae	Stigmatella	Stigmatella aurantiaca	Stigmatella aurantiaca DW4/3-1	0
NC_014623.1	Defense	FS_GIY_YIG	FS_GIY_YIG	lcl|NC_014623.1_prot_WP_148273250.1_886	Archangiaceae	Stigmatella	Stigmatella aurantiaca	Stigmatella aurantiaca DW4/3-1	0
NC_014623.1	Defense	DarTG	DarTG	lcl|NC_014623.1_prot_WP_013374464.1_1042	Archangiaceae	Stigmatella	Stigmatella aurantiaca	Stigmatella aurantiaca DW4/3-1	0
NC_014623.1	Defense	Lamassu-Fam	Lamassu-Cap4_nuclease	lcl|NC_014623.1_prot_WP_013374963.1_1966	Archangiaceae	Stigmatella	Stigmatella aurantiaca	Stigmatella aurantiaca DW4/3-1	0
NC_014623.1	Defense	CBASS	CBASS_II	lcl|NC_014623.1_prot_WP_002617278.1_2409	Archangiaceae	Stigmatella	Stigmatella aurantiaca	Stigmatella aurantiaca DW4/3-1	0
NC_014623.1	Defense	Mokosh	Mokosh_Type_I_C	lcl|NC_014623.1_prot_WP_002619913.1_2414	Archangiaceae	Stigmatella	Stigmatella aurantiaca	Stigmatella aurantiaca DW4/3-1	0
NC_014623.1	Defense	RM	RM_Type_II	lcl|NC_014623.1_prot_WP_013375238.1_2438	Archangiaceae	Stigmatella	Stigmatella aurantiaca	Stigmatella aurantiaca DW4/3-1	0
NC_014623.1	Defense	CoCoNut	CoCoNut_II	lcl|NC_014623.1_prot_WP_002615158.1_2443	Archangiaceae	Stigmatella	Stigmatella aurantiaca	Stigmatella aurantiaca DW4/3-1	0
NC_014623.1	Defense	RosmerTA	RosmerTA	lcl|NC_014623.1_prot_WP_187323598.1_2620	Archangiaceae	Stigmatella	Stigmatella aurantiaca	Stigmatella aurantiaca DW4/3-1	0
NC_014623.1	Defense	PD-T7-5	PD-T7-5	lcl|NC_014623.1_prot_WP_002613115.1_2647	Archangiaceae	Stigmatella	Stigmatella aurantiaca	Stigmatella aurantiaca DW4/3-1	0
NC_014623.1	Defense	DS-23	DS-23	lcl|NC_014623.1_prot_WP_232293746.1_5309	Archangiaceae	Stigmatella	Stigmatella aurantiaca	Stigmatella aurantiaca DW4/3-1	0
NC_014623.1	Defense	DS-4	DS-4	lcl|NC_014623.1_prot_WP_013377058.1_5886	Archangiaceae	Stigmatella	Stigmatella aurantiaca	Stigmatella aurantiaca DW4/3-1	0
NC_014623.1	Antidefense	Anti_Pycsar	apyc1	lcl|NC_014623.1_prot_WP_002617660.1_5980	Archangiaceae	Stigmatella	Stigmatella aurantiaca	Stigmatella aurantiaca DW4/3-1	0
NC_014623.1	Defense	SpbK	SpbK	lcl|NC_014623.1_prot_WP_013377162.1_6077	Archangiaceae	Stigmatella	Stigmatella aurantiaca	Stigmatella aurantiaca DW4/3-1	0
NC_014623.1	Defense	Hachiman	Hachiman	lcl|NC_014623.1_prot_WP_002618438.1_7276	Archangiaceae	Stigmatella	Stigmatella aurantiaca	Stigmatella aurantiaca DW4/3-1	0
NC_014623.1	Defense	SoFIC	SoFic	lcl|NC_014623.1_prot_WP_002619105.1_8144	Archangiaceae	Stigmatella	Stigmatella aurantiaca	Stigmatella aurantiaca DW4/3-1	0
NC_014721.1	Defense	Wadjet	Wadjet_II	lcl|NC_014721.1_prot_WP_013431654.1_248	Caldicellulosiruptoraceae	Caldicellulosiruptor	Caldicellulosiruptor acetigenus	Caldicellulosiruptor kristjanssonii I77R1B	0
NC_014721.1	Defense	BREX	BREX_III	lcl|NC_014721.1_prot_WP_041736681.1_627	Caldicellulosiruptoraceae	Caldicellulosiruptor	Caldicellulosiruptor acetigenus	Caldicellulosiruptor kristjanssonii I77R1B	0
NC_014721.1	Defense	RM	RM_Type_I	lcl|NC_014721.1_prot_WP_013432007.1_638	Caldicellulosiruptoraceae	Caldicellulosiruptor	Caldicellulosiruptor acetigenus	Caldicellulosiruptor kristjanssonii I77R1B	0
NC_014721.1	Defense	Hma	Hma	lcl|NC_014721.1_prot_WP_013432065.1_721	Caldicellulosiruptoraceae	Caldicellulosiruptor	Caldicellulosiruptor acetigenus	Caldicellulosiruptor kristjanssonii I77R1B	0
NC_014721.1	Antidefense	Anti_Pycsar	apyc1	lcl|NC_014721.1_prot_WP_013432176.1_847	Caldicellulosiruptoraceae	Caldicellulosiruptor	Caldicellulosiruptor acetigenus	Caldicellulosiruptor kristjanssonii I77R1B	0
NC_014721.1	Defense	Gao_RL	Gao_RL	lcl|NC_014721.1_prot_WP_013432872.1_1626	Caldicellulosiruptoraceae	Caldicellulosiruptor	Caldicellulosiruptor acetigenus	Caldicellulosiruptor kristjanssonii I77R1B	0
NC_014721.1	Antidefense	Anti_RM	ardc	lcl|NC_014721.1_prot_WP_013433253.1_2078	Caldicellulosiruptoraceae	Caldicellulosiruptor	Caldicellulosiruptor acetigenus	Caldicellulosiruptor kristjanssonii I77R1B	0
NC_014721.1	Defense	RM	RM_Type_II	lcl|NC_014721.1_prot_WP_013433277.1_2103	Caldicellulosiruptoraceae	Caldicellulosiruptor	Caldicellulosiruptor acetigenus	Caldicellulosiruptor kristjanssonii I77R1B	0
NC_014721.1	Defense	DISARM	DISARM_2	lcl|NC_014721.1_prot_WP_013433314.1_2143	Caldicellulosiruptoraceae	Caldicellulosiruptor	Caldicellulosiruptor acetigenus	Caldicellulosiruptor kristjanssonii I77R1B	0
NC_014721.1	Defense	RM	RM_Type_IV_1	lcl|NC_014721.1_prot_WP_013433517.1_2373	Caldicellulosiruptoraceae	Caldicellulosiruptor	Caldicellulosiruptor acetigenus	Caldicellulosiruptor kristjanssonii I77R1B	0
NC_014721.1	Defense	Cas	CAS_Class1-Subtype-I-B	lcl|NC_014721.1_prot_WP_013433567.1_2431	Caldicellulosiruptoraceae	Caldicellulosiruptor	Caldicellulosiruptor acetigenus	Caldicellulosiruptor kristjanssonii I77R1B	0
NC_014721.1	Defense	Cas	CAS_Class1-Subtype-I-B	lcl|NC_014721.1_prot_WP_013404366.1_2545	Caldicellulosiruptoraceae	Caldicellulosiruptor	Caldicellulosiruptor acetigenus	Caldicellulosiruptor kristjanssonii I77R1B	0
NC_014721.1	Defense	Cas	CAS_Class1-Subtype-III-A	lcl|NC_014721.1_prot_WP_232841794.1_2560	Caldicellulosiruptoraceae	Caldicellulosiruptor	Caldicellulosiruptor acetigenus	Caldicellulosiruptor kristjanssonii I77R1B	0
NC_014721.1	Defense	Cas	CAS_Class1-Subtype-III-C	lcl|NC_014721.1_prot_WP_013433694.1_2573	Caldicellulosiruptoraceae	Caldicellulosiruptor	Caldicellulosiruptor acetigenus	Caldicellulosiruptor kristjanssonii I77R1B	0
NC_014721.1	Defense	Cas	CAS_Class1-Subtype-I-B	lcl|NC_014721.1_prot_WP_041736916.1_2588	Caldicellulosiruptoraceae	Caldicellulosiruptor	Caldicellulosiruptor acetigenus	Caldicellulosiruptor kristjanssonii I77R1B	0
NC_014721.1	Defense	Cas	CAS_Class1-Subtype-III-D	lcl|NC_014721.1_prot_WP_013433725.1_2605	Caldicellulosiruptoraceae	Caldicellulosiruptor	Caldicellulosiruptor acetigenus	Caldicellulosiruptor kristjanssonii I77R1B	0
NC_015174.1	Defense	Cas	CAS_Class1-Subtype-IV-B	lcl|NC_015174.1_prot_WP_081460365.1_235	Planctomycetaceae	Rubinisphaera	Rubinisphaera brasiliensis	Rubinisphaera brasiliensis DSM 5305	0
NC_015174.1	Defense	Hachiman	Hachiman	lcl|NC_015174.1_prot_WP_013626935.1_548	Planctomycetaceae	Rubinisphaera	Rubinisphaera brasiliensis	Rubinisphaera brasiliensis DSM 5305	0
NC_015174.1	Defense	Gabija	Gabija	lcl|NC_015174.1_prot_WP_013627073.1_688	Planctomycetaceae	Rubinisphaera	Rubinisphaera brasiliensis	Rubinisphaera brasiliensis DSM 5305	0
NC_015174.1	Antidefense	Anti_RM	ardc	lcl|NC_015174.1_prot_WP_013627319.1_930	Planctomycetaceae	Rubinisphaera	Rubinisphaera brasiliensis	Rubinisphaera brasiliensis DSM 5305	0
NC_015174.1	Defense	Gao_Qat	Gao_Qat	lcl|NC_015174.1_prot_WP_013627322.1_933	Planctomycetaceae	Rubinisphaera	Rubinisphaera brasiliensis	Rubinisphaera brasiliensis DSM 5305	0
NC_015174.1	Defense	RM	RM_Type_I	lcl|NC_015174.1_prot_WP_013627328.1_939	Planctomycetaceae	Rubinisphaera	Rubinisphaera brasiliensis	Rubinisphaera brasiliensis DSM 5305	0
NC_015174.1	Defense	BREX	BREX_III	lcl|NC_015174.1_prot_WP_013627487.1_1099	Planctomycetaceae	Rubinisphaera	Rubinisphaera brasiliensis	Rubinisphaera brasiliensis DSM 5305	0
NC_015174.1	Antidefense	Anti_RM	ardc	lcl|NC_015174.1_prot_WP_013627498.1_1110	Planctomycetaceae	Rubinisphaera	Rubinisphaera brasiliensis	Rubinisphaera brasiliensis DSM 5305	0
NC_015174.1	Defense	RM	RM_Type_I	lcl|NC_015174.1_prot_WP_013627797.1_1396	Planctomycetaceae	Rubinisphaera	Rubinisphaera brasiliensis	Rubinisphaera brasiliensis DSM 5305	0
NC_015174.1	Antidefense	Anti_RM	mom	lcl|NC_015174.1_prot_WP_013627802.1_1401	Planctomycetaceae	Rubinisphaera	Rubinisphaera brasiliensis	Rubinisphaera brasiliensis DSM 5305	0
NC_015174.1	Defense	AbiAlpha	AbiAlpha	lcl|NC_015174.1_prot_WP_013627827.1_1429	Planctomycetaceae	Rubinisphaera	Rubinisphaera brasiliensis	Rubinisphaera brasiliensis DSM 5305	0
NC_015174.1	Defense	DS-17	DS-17	lcl|NC_015174.1_prot_WP_013627836.1_1438	Planctomycetaceae	Rubinisphaera	Rubinisphaera brasiliensis	Rubinisphaera brasiliensis DSM 5305	0
NC_015174.1	Defense	Cas	CAS_Class1-Subtype-I-C	lcl|NC_015174.1_prot_WP_013630162.1_3727	Planctomycetaceae	Rubinisphaera	Rubinisphaera brasiliensis	Rubinisphaera brasiliensis DSM 5305	0
NC_015174.1	Defense	Cas	CAS_Class1-Subtype-I-C	lcl|NC_015174.1_prot_WP_013630162.1_3970	Planctomycetaceae	Rubinisphaera	Rubinisphaera brasiliensis	Rubinisphaera brasiliensis DSM 5305	0
NC_015174.1	Defense	RM	RM_Type_I	lcl|NC_015174.1_prot_WP_013630698.1_4275	Planctomycetaceae	Rubinisphaera	Rubinisphaera brasiliensis	Rubinisphaera brasiliensis DSM 5305	0
NC_015215.1	Antidefense	Anti_CRISPR	acriia21	lcl|NC_015215.1_prot_WP_013642915.1_696	Streptococcaceae	Streptococcus	Streptococcus gallolyticus	Streptococcus gallolyticus subsp. gallolyticus ATCC BAA-2069	0
NC_015215.1	Defense	RM	RM_Type_III	lcl|NC_015215.1_prot_WP_013643085.1_1006	Streptococcaceae	Streptococcus	Streptococcus gallolyticus	Streptococcus gallolyticus subsp. gallolyticus ATCC BAA-2069	0
NC_015215.1	Defense	Gabija	Gabija	lcl|NC_015215.1_prot_WP_013643102.1_1027	Streptococcaceae	Streptococcus	Streptococcus gallolyticus	Streptococcus gallolyticus subsp. gallolyticus ATCC BAA-2069	0
NC_015215.1	Antidefense	Anti_CRISPR	acriia21	lcl|NC_015215.1_prot_WP_013643257.1_1371	Streptococcaceae	Streptococcus	Streptococcus gallolyticus	Streptococcus gallolyticus subsp. gallolyticus ATCC BAA-2069	0
NC_015215.1	Defense	Cas	CAS_Class2-Subtype-II-A	lcl|NC_015215.1_prot_WP_172855736.1_1439	Streptococcaceae	Streptococcus	Streptococcus gallolyticus	Streptococcus gallolyticus subsp. gallolyticus ATCC BAA-2069	0
NC_015215.1	Defense	Thoeris	Thoeris_II	lcl|NC_015215.1_prot_WP_043913760.1_1777	Streptococcaceae	Streptococcus	Streptococcus gallolyticus	Streptococcus gallolyticus subsp. gallolyticus ATCC BAA-2069	0
NC_015215.1	Antidefense	Anti_CRISPR	acriia21	lcl|NC_015215.1_prot_WP_013643257.1_2025	Streptococcaceae	Streptococcus	Streptococcus gallolyticus	Streptococcus gallolyticus subsp. gallolyticus ATCC BAA-2069	0
NC_015215.1	Defense	RM	RM_Type_II	lcl|NC_015215.1_prot_WP_013643584.1_2208	Streptococcaceae	Streptococcus	Streptococcus gallolyticus	Streptococcus gallolyticus subsp. gallolyticus ATCC BAA-2069	0
NC_015564.1	Defense	SspBCDE	SspBCDE	lcl|NC_015564.1_prot_WP_013807626.1_2731	Hoyosellaceae	Hoyosella	Hoyosella subflava	Hoyosella subflava DQS3-9A1	0
NC_015564.1	Defense	Ceres	Ceres	lcl|NC_015564.1_prot_WP_013808331.1_3414	Hoyosellaceae	Hoyosella	Hoyosella subflava	Hoyosella subflava DQS3-9A1	0
NC_015564.1	Defense	RM	RM_Type_II	lcl|NC_015564.1_prot_WP_013808461.1_3544	Hoyosellaceae	Hoyosella	Hoyosella subflava	Hoyosella subflava DQS3-9A1	0
NC_015564.1	Defense	RM	RM_Type_II	lcl|NC_015564.1_prot_WP_013809081.1_4143	Hoyosellaceae	Hoyosella	Hoyosella subflava	Hoyosella subflava DQS3-9A1	0
NC_015711.1	Defense	Septu	Septu	lcl|NC_015711.1_prot_WP_013935717.1_619	Myxococcaceae	Corallococcus	Corallococcus macrosporus	Corallococcus macrosporus	0
NC_015711.1	Defense	SoFIC	SoFic	lcl|NC_015711.1_prot_WP_013935921.1_832	Myxococcaceae	Corallococcus	Corallococcus macrosporus	Corallococcus macrosporus	0
NC_015711.1	Defense	Septu	Septu	lcl|NC_015711.1_prot_WP_063747600.1_1055	Myxococcaceae	Corallococcus	Corallococcus macrosporus	Corallococcus macrosporus	0
NC_015711.1	Defense	RM	RM_Type_II	lcl|NC_015711.1_prot_WP_043709416.1_1117	Myxococcaceae	Corallococcus	Corallococcus macrosporus	Corallococcus macrosporus	0
NC_015711.1	Defense	Retron	Retron_XIII	lcl|NC_015711.1_prot_WP_013936686.1_1609	Myxococcaceae	Corallococcus	Corallococcus macrosporus	Corallococcus macrosporus	0
NC_015711.1	Defense	Tiamat	Tiamat	lcl|NC_015711.1_prot_WP_013936817.1_1741	Myxococcaceae	Corallococcus	Corallococcus macrosporus	Corallococcus macrosporus	0
NC_015711.1	Defense	CBASS	CBASS_I	lcl|NC_015711.1_prot_WP_043709884.1_1995	Myxococcaceae	Corallococcus	Corallococcus macrosporus	Corallococcus macrosporus	0
NC_015711.1	Defense	Cas	CAS_Class1-Subtype-III-B	lcl|NC_015711.1_prot_WP_013937071.1_1997	Myxococcaceae	Corallococcus	Corallococcus macrosporus	Corallococcus macrosporus	0
NC_015711.1	Defense	Cas	CAS_Class1-Subtype-I-C	lcl|NC_015711.1_prot_WP_238539971.1_2256	Myxococcaceae	Corallococcus	Corallococcus macrosporus	Corallococcus macrosporus	0
NC_015711.1	Defense	Septu	Septu	lcl|NC_015711.1_prot_WP_013937711.1_2649	Myxococcaceae	Corallococcus	Corallococcus macrosporus	Corallococcus macrosporus	0
NC_015711.1	Defense	RM	RM_Type_IIG_2	lcl|NC_015711.1_prot_WP_013937716.1_2654	Myxococcaceae	Corallococcus	Corallococcus macrosporus	Corallococcus macrosporus	0
NC_015711.1	Defense	Retron	Retron_XIII	lcl|NC_015711.1_prot_WP_013938094.1_3041	Myxococcaceae	Corallococcus	Corallococcus macrosporus	Corallococcus macrosporus	0
NC_015711.1	Defense	PD-Lambda-1	PD-Lambda-1	lcl|NC_015711.1_prot_WP_013938159.1_3109	Myxococcaceae	Corallococcus	Corallococcus macrosporus	Corallococcus macrosporus	0
NC_015711.1	Defense	Toutatis	Toutatis	lcl|NC_015711.1_prot_WP_330950099.1_3365	Myxococcaceae	Corallococcus	Corallococcus macrosporus	Corallococcus macrosporus	0
NC_015711.1	Defense	Azaca	Azaca	lcl|NC_015711.1_prot_WP_013938748.1_3712	Myxococcaceae	Corallococcus	Corallococcus macrosporus	Corallococcus macrosporus	0
NC_015711.1	Defense	Tiamat	Tiamat	lcl|NC_015711.1_prot_WP_013939399.1_4369	Myxococcaceae	Corallococcus	Corallococcus macrosporus	Corallococcus macrosporus	0
NC_015711.1	Defense	RM	RM_Type_II	lcl|NC_015711.1_prot_WP_013940072.1_5065	Myxococcaceae	Corallococcus	Corallococcus macrosporus	Corallococcus macrosporus	0
NC_015711.1	Defense	Septu	Septu	lcl|NC_015711.1_prot_WP_013940313.1_5311	Myxococcaceae	Corallococcus	Corallococcus macrosporus	Corallococcus macrosporus	0
NC_015711.1	Defense	Menshen	Menshen	lcl|NC_015711.1_prot_WP_013940412.1_5420	Myxococcaceae	Corallococcus	Corallococcus macrosporus	Corallococcus macrosporus	0
NC_015711.1	Defense	Paris	PARIS_I	lcl|NC_015711.1_prot_WP_123784151.1_5557	Myxococcaceae	Corallococcus	Corallococcus macrosporus	Corallococcus macrosporus	0
NC_015711.1	Antidefense	Anti_Pycsar	apyc1	lcl|NC_015711.1_prot_WP_013941879.1_6920	Myxococcaceae	Corallococcus	Corallococcus macrosporus	Corallococcus macrosporus	0
NC_015711.1	Defense	RM	RM_Type_I	lcl|NC_015711.1_prot_WP_082207298.1_7213	Myxococcaceae	Corallococcus	Corallococcus macrosporus	Corallococcus macrosporus	0
NC_015711.1	Defense	Mokosh	Mokosh_Type_I_C	lcl|NC_015711.1_prot_WP_013942272.1_7322	Myxococcaceae	Corallococcus	Corallococcus macrosporus	Corallococcus macrosporus	0
NC_015760.1	Defense	AbiU	AbiU	lcl|NC_015760.1_prot_WP_013990182.1_432	Streptococcaceae	Streptococcus	Streptococcus salivarius	Streptococcus salivarius CCHSS3	0
NC_015760.1	Defense	Cas	CAS_Class1-Subtype-I-E	lcl|NC_015760.1_prot_WP_013990626.1_980	Streptococcaceae	Streptococcus	Streptococcus salivarius	Streptococcus salivarius CCHSS3	0
NC_015760.1	Defense	RM	RM_Type_I	lcl|NC_015760.1_prot_WP_013990811.1_1234	Streptococcaceae	Streptococcus	Streptococcus salivarius	Streptococcus salivarius CCHSS3	0
NC_015760.1	Defense	PD-T7-2	PD-T7-2	lcl|NC_015760.1_prot_WP_013990812.1_1235	Streptococcaceae	Streptococcus	Streptococcus salivarius	Streptococcus salivarius CCHSS3	0
NC_015760.1	Defense	Tiamat	Tiamat	lcl|NC_015760.1_prot_WP_013990880.1_1313	Streptococcaceae	Streptococcus	Streptococcus salivarius	Streptococcus salivarius CCHSS3	0
NC_015760.1	Defense	RM	RM_Type_IIG	lcl|NC_015760.1_prot_WP_013991311.1_1961	Streptococcaceae	Streptococcus	Streptococcus salivarius	Streptococcus salivarius CCHSS3	0
NC_015949.1	Defense	Gao_RL	Gao_RL	lcl|NC_015949.1_prot_WP_014042419.1_1024	Caldicellulosiruptoraceae	Caldicellulosiruptor	Caldicellulosiruptor acetigenus	Caldicellulosiruptor lactoaceticus 6A	0
NC_015949.1	Antidefense	Anti_Pycsar	apyc1	lcl|NC_015949.1_prot_WP_014042764.1_1520	Caldicellulosiruptoraceae	Caldicellulosiruptor	Caldicellulosiruptor acetigenus	Caldicellulosiruptor lactoaceticus 6A	0
NC_015949.1	Defense	Cas	CAS_Class1-Subtype-I-D	lcl|NC_015949.1_prot_WP_014042846.1_1643	Caldicellulosiruptoraceae	Caldicellulosiruptor	Caldicellulosiruptor acetigenus	Caldicellulosiruptor lactoaceticus 6A	0
NC_015949.1	Defense	Avs	Avs_II	lcl|NC_015949.1_prot_WP_014042857.1_1656	Caldicellulosiruptoraceae	Caldicellulosiruptor	Caldicellulosiruptor acetigenus	Caldicellulosiruptor lactoaceticus 6A	0
NC_015949.1	Defense	RM	RM_Type_I	lcl|NC_015949.1_prot_WP_014042905.1_1754	Caldicellulosiruptoraceae	Caldicellulosiruptor	Caldicellulosiruptor acetigenus	Caldicellulosiruptor lactoaceticus 6A	0
NC_015949.1	Defense	Wadjet	Wadjet_II	lcl|NC_015949.1_prot_WP_014043158.1_2135	Caldicellulosiruptoraceae	Caldicellulosiruptor	Caldicellulosiruptor acetigenus	Caldicellulosiruptor lactoaceticus 6A	0
NC_015949.1	Defense	Cas	CAS_Class1-Subtype-I-B	lcl|NC_015949.1_prot_WP_013404366.1_2435	Caldicellulosiruptoraceae	Caldicellulosiruptor	Caldicellulosiruptor acetigenus	Caldicellulosiruptor lactoaceticus 6A	0
NC_015949.1	Defense	Cas	CAS_Class1-Subtype-III-A	lcl|NC_015949.1_prot_WP_014043383.1_2454	Caldicellulosiruptoraceae	Caldicellulosiruptor	Caldicellulosiruptor acetigenus	Caldicellulosiruptor lactoaceticus 6A	0
NC_015949.1	Defense	Cas	CAS_Class1-Subtype-I-B	lcl|NC_015949.1_prot_WP_041725702.1_2486	Caldicellulosiruptoraceae	Caldicellulosiruptor	Caldicellulosiruptor acetigenus	Caldicellulosiruptor lactoaceticus 6A	0
NC_015949.1	Defense	Cas	CAS_Class1-Subtype-III-D	lcl|NC_015949.1_prot_WP_014043413.1_2496	Caldicellulosiruptoraceae	Caldicellulosiruptor	Caldicellulosiruptor acetigenus	Caldicellulosiruptor lactoaceticus 6A	0
NC_015949.1	Defense	Cas	CAS_Class1-Subtype-III-D	lcl|NC_015949.1_prot_WP_014043413.1_2496	Caldicellulosiruptoraceae	Caldicellulosiruptor	Caldicellulosiruptor acetigenus	Caldicellulosiruptor lactoaceticus 6A	0
NC_015957.1	Defense	RM	RM_Type_II	lcl|NC_015957.1_prot_WP_014053861.1_314	Streptomycetaceae	Streptomyces	Streptomyces violaceusniger	Streptomyces violaceusniger Tu 4113	0
NC_015957.1	Defense	Lanthiphage	Lanthiphage	lcl|NC_015957.1_prot_WP_014054574.1_1051	Streptomycetaceae	Streptomyces	Streptomyces violaceusniger	Streptomyces violaceusniger Tu 4113	0
NC_015957.1	Defense	Wadjet	Wadjet_II	lcl|NC_015957.1_prot_WP_014054896.1_1387	Streptomycetaceae	Streptomyces	Streptomyces violaceusniger	Streptomyces violaceusniger Tu 4113	0
NC_015957.1	Defense	RM	RM_Type_IIG	lcl|NC_015957.1_prot_WP_251982568.1_1391	Streptomycetaceae	Streptomyces	Streptomyces violaceusniger	Streptomyces violaceusniger Tu 4113	0
NC_015957.1	Defense	Septu	Septu	lcl|NC_015957.1_prot_WP_251982596.1_2447	Streptomycetaceae	Streptomyces	Streptomyces violaceusniger	Streptomyces violaceusniger Tu 4113	0
NC_015957.1	Defense	RM	RM_Type_IIG_2	lcl|NC_015957.1_prot_WP_014055929.1_2451	Streptomycetaceae	Streptomyces	Streptomyces violaceusniger	Streptomyces violaceusniger Tu 4113	0
NC_015957.1	Defense	Esos	Esos	lcl|NC_015957.1_prot_WP_014055938.1_2461	Streptomycetaceae	Streptomyces	Streptomyces violaceusniger	Streptomyces violaceusniger Tu 4113	0
NC_015957.1	Defense	Lanthiphage	Lanthiphage	lcl|NC_015957.1_prot_WP_251982733.1_5166	Streptomycetaceae	Streptomyces	Streptomyces violaceusniger	Streptomyces violaceusniger Tu 4113	0
NC_016109.1	Defense	Cas	CAS_Class1-Subtype-I-E	lcl|NC_016109.1_prot_WP_014133706.1_533	Streptomycetaceae	Kitasatospora	Kitasatospora setae	Kitasatospora setae KM-6054	0
NC_016109.1	Defense	Wadjet	Wadjet_III	lcl|NC_016109.1_prot_WP_051055691.1_851	Streptomycetaceae	Kitasatospora	Kitasatospora setae	Kitasatospora setae KM-6054	0
NC_016109.1	Defense	Ceres	Ceres	lcl|NC_016109.1_prot_WP_014134325.1_1150	Streptomycetaceae	Kitasatospora	Kitasatospora setae	Kitasatospora setae KM-6054	0
NC_016109.1	Defense	Gao_Mza	Gao_Mza	lcl|NC_016109.1_prot_WP_014136677.1_3512	Streptomycetaceae	Kitasatospora	Kitasatospora setae	Kitasatospora setae KM-6054	0
NC_016109.1	Defense	RM	RM_Type_II	lcl|NC_016109.1_prot_WP_014136897.1_3733	Streptomycetaceae	Kitasatospora	Kitasatospora setae	Kitasatospora setae KM-6054	0
NC_016109.1	Defense	PD-Lambda-1	PD-Lambda-1	lcl|NC_016109.1_prot_WP_231873215.1_4678	Streptomycetaceae	Kitasatospora	Kitasatospora setae	Kitasatospora setae KM-6054	0
NC_016109.1	Defense	Septu	Septu	lcl|NC_016109.1_prot_WP_231873216.1_4709	Streptomycetaceae	Kitasatospora	Kitasatospora setae	Kitasatospora setae KM-6054	0
NC_016109.1	Defense	RM	RM_Type_IV	lcl|NC_016109.1_prot_WP_014138593.1_5457	Streptomycetaceae	Kitasatospora	Kitasatospora setae	Kitasatospora setae KM-6054	0
NC_016109.1	Defense	RM	RM_Type_II	lcl|NC_016109.1_prot_WP_014138855.1_5721	Streptomycetaceae	Kitasatospora	Kitasatospora setae	Kitasatospora setae KM-6054	0
NC_016109.1	Defense	Lanthiphage	Lanthiphage	lcl|NC_016109.1_prot_WP_014138947.1_5812	Streptomycetaceae	Kitasatospora	Kitasatospora setae	Kitasatospora setae KM-6054	0
NC_016109.1	Defense	Cas	CAS_Class1-Subtype-I-E	lcl|NC_016109.1_prot_WP_014139527.1_6397	Streptomycetaceae	Kitasatospora	Kitasatospora setae	Kitasatospora setae KM-6054	0
NC_016109.1	Defense	RM	RM_Type_I	lcl|NC_016109.1_prot_WP_014139821.1_6696	Streptomycetaceae	Kitasatospora	Kitasatospora setae	Kitasatospora setae KM-6054	0
NC_016582.1	Defense	Oshun	Oshun	lcl|NC_016582.1_prot_WP_143675894.1_1170	Streptomycetaceae	Streptomyces	Streptomyces bingchenggensis	Streptomyces bingchenggensis BCW-1	0
NC_016582.1	Defense	Oshun	Oshun	lcl|NC_016582.1_prot_WP_143675893.1_1191	Streptomycetaceae	Streptomyces	Streptomyces bingchenggensis	Streptomyces bingchenggensis BCW-1	0
NC_016582.1	Defense	DS-11	DS-11	lcl|NC_016582.1_prot_WP_043486768.1_3828	Streptomycetaceae	Streptomyces	Streptomyces bingchenggensis	Streptomyces bingchenggensis BCW-1	0
NC_016582.1	Defense	PrrC	PrrC	lcl|NC_016582.1_prot_WP_014176397.1_3831	Streptomycetaceae	Streptomyces	Streptomyces bingchenggensis	Streptomyces bingchenggensis BCW-1	0
NC_016582.1	Defense	RM	RM_Type_II	lcl|NC_016582.1_prot_WP_014178353.1_5799	Streptomycetaceae	Streptomyces	Streptomyces bingchenggensis	Streptomyces bingchenggensis BCW-1	0
NC_016582.1	Defense	Gao_Mza	Gao_Mza	lcl|NC_016582.1_prot_WP_014178374.1_5821	Streptomycetaceae	Streptomyces	Streptomyces bingchenggensis	Streptomyces bingchenggensis BCW-1	0
NC_016582.1	Defense	Wadjet	Wadjet_II	lcl|NC_016582.1_prot_WP_014182015.1_9477	Streptomycetaceae	Streptomyces	Streptomyces bingchenggensis	Streptomyces bingchenggensis BCW-1	0
NC_017030.1	Defense	VP1851	VP1851	lcl|NC_017030.1_prot_WP_014392989.1_132	Myxococcaceae	Corallococcus	Corallococcus coralloides	Corallococcus coralloides DSM 2259	0
NC_017030.1	Defense	Septu	Septu	lcl|NC_017030.1_prot_WP_014393257.1_406	Myxococcaceae	Corallococcus	Corallococcus coralloides	Corallococcus coralloides DSM 2259	0
NC_017030.1	Antidefense	Anti_Pycsar	apyc1	lcl|NC_017030.1_prot_WP_014395043.1_2199	Myxococcaceae	Corallococcus	Corallococcus coralloides	Corallococcus coralloides DSM 2259	0
NC_017030.1	Defense	RM	RM_Type_IV_1	lcl|NC_017030.1_prot_WP_014396481.1_3659	Myxococcaceae	Corallococcus	Corallococcus coralloides	Corallococcus coralloides DSM 2259	0
NC_017030.1	Defense	Detocs	Detocs	lcl|NC_017030.1_prot_WP_014397463.1_4646	Myxococcaceae	Corallococcus	Corallococcus coralloides	Corallococcus coralloides DSM 2259	0
NC_017030.1	Defense	Azaca	Azaca	lcl|NC_017030.1_prot_WP_014397517.1_4700	Myxococcaceae	Corallococcus	Corallococcus coralloides	Corallococcus coralloides DSM 2259	0
NC_017030.1	Defense	Paris	PARIS_I	lcl|NC_017030.1_prot_WP_014398013.1_5204	Myxococcaceae	Corallococcus	Corallococcus coralloides	Corallococcus coralloides DSM 2259	0
NC_017030.1	Defense	BREX	BREX_II	lcl|NC_017030.1_prot_WP_014398027.1_5218	Myxococcaceae	Corallococcus	Corallococcus coralloides	Corallococcus coralloides DSM 2259	0
NC_017030.1	Defense	AbiE	AbiE	lcl|NC_017030.1_prot_WP_014400356.1_7563	Myxococcaceae	Corallococcus	Corallococcus coralloides	Corallococcus coralloides DSM 2259	0
NC_017030.1	Defense	Septu	Septu	lcl|NC_017030.1_prot_WP_014400397.1_7605	Myxococcaceae	Corallococcus	Corallococcus coralloides	Corallococcus coralloides DSM 2259	0
NC_017030.1	Defense	Gabija	Gabija	lcl|NC_017030.1_prot_WP_014400659.1_7866	Myxococcaceae	Corallococcus	Corallococcus coralloides	Corallococcus coralloides DSM 2259	0
NC_017030.1	Defense	Retron	Retron_XIII	lcl|NC_017030.1_prot_WP_014400692.1_7901	Myxococcaceae	Corallococcus	Corallococcus coralloides	Corallococcus coralloides DSM 2259	0
NC_018081.1	Defense	RM	RM_Type_IIG	lcl|NC_018081.1_prot_WP_010738212.1_106	Enterococcaceae	Enterococcus	Enterococcus hirae	Enterococcus hirae ATCC 9790	0
NC_018081.1	Defense	Lamassu-Fam	Lamassu-Protease	lcl|NC_018081.1_prot_WP_042969817.1_324	Enterococcaceae	Enterococcus	Enterococcus hirae	Enterococcus hirae ATCC 9790	0
NC_018081.1	Defense	Hna	Hna	lcl|NC_018081.1_prot_WP_042969819.1_332	Enterococcaceae	Enterococcus	Enterococcus hirae	Enterococcus hirae ATCC 9790	0
NC_018081.1	Defense	AbiJ	AbiJ	lcl|NC_018081.1_prot_WP_010738378.1_333	Enterococcaceae	Enterococcus	Enterococcus hirae	Enterococcus hirae ATCC 9790	0
NC_018081.1	Defense	AbiD	AbiD	lcl|NC_018081.1_prot_WP_014834283.1_468	Enterococcaceae	Enterococcus	Enterococcus hirae	Enterococcus hirae ATCC 9790	0
NC_018081.1	Defense	Cas	CAS_Class2-Subtype-II-A	lcl|NC_018081.1_prot_WP_010737004.1_1128	Enterococcaceae	Enterococcus	Enterococcus hirae	Enterococcus hirae ATCC 9790	0
NC_018081.1	Defense	AbiD	AbiD	lcl|NC_018081.1_prot_WP_010737852.1_1770	Enterococcaceae	Enterococcus	Enterococcus hirae	Enterococcus hirae ATCC 9790	0
NC_018081.1	Defense	VP1853	VP1853	lcl|NC_018081.1_prot_WP_010737835.1_1794	Enterococcaceae	Enterococcus	Enterococcus hirae	Enterococcus hirae ATCC 9790	0
NC_018089.1	Defense	AbiD	AbiD	lcl|NC_018089.1_prot_WP_014834772.1_35	Streptococcaceae	Streptococcus	Streptococcus mutans	Streptococcus mutans GS-5	0
NC_018089.1	Defense	MazEF	MazEF	lcl|NC_018089.1_prot_WP_002264866.1_145	Streptococcaceae	Streptococcus	Streptococcus mutans	Streptococcus mutans GS-5	0
NC_018089.1	Defense	RM	RM_Type_II	lcl|NC_018089.1_prot_WP_002263020.1_427	Streptococcaceae	Streptococcus	Streptococcus mutans	Streptococcus mutans GS-5	0
NC_018089.1	Defense	SpbK	SpbK	lcl|NC_018089.1_prot_WP_002267360.1_522	Streptococcaceae	Streptococcus	Streptococcus mutans	Streptococcus mutans GS-5	0
NC_018089.1	Defense	AbiH	AbiH	lcl|NC_018089.1_prot_WP_002279730.1_1087	Streptococcaceae	Streptococcus	Streptococcus mutans	Streptococcus mutans GS-5	0
NC_018089.1	Defense	Cas	CAS_Class2-Subtype-II-A	lcl|NC_018089.1_prot_WP_002279857.1_1228	Streptococcaceae	Streptococcus	Streptococcus mutans	Streptococcus mutans GS-5	0
NC_018089.1	Defense	Cas	CAS_Class1-Subtype-I-E	lcl|NC_018089.1_prot_WP_002268127.1_1314	Streptococcaceae	Streptococcus	Streptococcus mutans	Streptococcus mutans GS-5	0
NC_018089.1	Defense	Cas	CAS_Class1-Subtype-I-C	lcl|NC_018089.1_prot_WP_002263664.1_1555	Streptococcaceae	Streptococcus	Streptococcus mutans	Streptococcus mutans GS-5	0
NC_018224.1	Defense	Cas	CAS_Class1-Subtype-I-B	lcl|NC_018224.1_prot_WP_049888109.1_790	Natrialbaceae	Natrinema	Natrinema sp. J7-2	Natrinema sp. J7-2	0
NC_018224.1	Defense	RM	RM_Type_IIG_2	lcl|NC_018224.1_prot_WP_014863672.1_1258	Natrialbaceae	Natrinema	Natrinema sp. J7-2	Natrinema sp. J7-2	0
NC_018224.1	Defense	Ceres	Ceres	lcl|NC_018224.1_prot_WP_008453937.1_1543	Natrialbaceae	Natrinema	Natrinema sp. J7-2	Natrinema sp. J7-2	0
NC_018224.1	Defense	SoFIC	SoFic	lcl|NC_018224.1_prot_WP_014865019.1_2751	Natrialbaceae	Natrinema	Natrinema sp. J7-2	Natrinema sp. J7-2	0
NC_018693.1	Defense	CoCoNut	Pseudo-CoCoNut	lcl|NC_018693.1_prot_WP_000766164.1_1454	Bacillaceae	Bacillus	Bacillus thuringiensis	Bacillus thuringiensis MC28	0
NC_018693.1	Defense	gcu233	gcu233	lcl|NC_018693.1_prot_WP_000497642.1_4405	Bacillaceae	Bacillus	Bacillus thuringiensis	Bacillus thuringiensis MC28	0
NC_018693.1	Defense	RosmerTA	RosmerTA	lcl|NC_018693.1_prot_WP_000666332.1_5179	Bacillaceae	Bacillus	Bacillus thuringiensis	Bacillus thuringiensis MC28	0
NC_019042.1	Defense	PD-Lambda-1	PD-Lambda-1	lcl|NC_019042.1_prot_WP_015057188.1_35	Streptococcaceae	Streptococcus	Streptococcus dysgalactiae	Streptococcus dysgalactiae subsp. equisimilis AC-2713	0
NC_019042.1	Defense	Cas	CAS_Class2-Subtype-II-A	lcl|NC_019042.1_prot_WP_015057647.1_1074	Streptococcaceae	Streptococcus	Streptococcus dysgalactiae	Streptococcus dysgalactiae subsp. equisimilis AC-2713	0
NC_019042.1	Antidefense	Anti_CRISPR	acriia21	lcl|NC_019042.1_prot_WP_015057705.1_1181	Streptococcaceae	Streptococcus	Streptococcus dysgalactiae	Streptococcus dysgalactiae subsp. equisimilis AC-2713	0
NC_019042.1	Defense	Hachiman	Hachiman	lcl|NC_019042.1_prot_WP_015057708.1_1196	Streptococcaceae	Streptococcus	Streptococcus dysgalactiae	Streptococcus dysgalactiae subsp. equisimilis AC-2713	0
NC_019042.1	Defense	HEC-05	HEC-05	lcl|NC_019042.1_prot_WP_015057716.1_1215	Streptococcaceae	Streptococcus	Streptococcus dysgalactiae	Streptococcus dysgalactiae subsp. equisimilis AC-2713	0
NC_019042.1	Defense	RM	RM_Type_II	lcl|NC_019042.1_prot_WP_015057758.1_1260	Streptococcaceae	Streptococcus	Streptococcus dysgalactiae	Streptococcus dysgalactiae subsp. equisimilis AC-2713	0
NC_019042.1	Defense	RM	RM_Type_IV	lcl|NC_019042.1_prot_WP_015057759.1_1261	Streptococcaceae	Streptococcus	Streptococcus dysgalactiae	Streptococcus dysgalactiae subsp. equisimilis AC-2713	0
NC_019042.1	Defense	AbiO	AbiO	lcl|NC_019042.1_prot_WP_015057809.1_1342	Streptococcaceae	Streptococcus	Streptococcus dysgalactiae	Streptococcus dysgalactiae subsp. equisimilis AC-2713	0
NC_019042.1	Defense	RM	RM_Type_IV	lcl|NC_019042.1_prot_WP_015057848.1_1387	Streptococcaceae	Streptococcus	Streptococcus dysgalactiae	Streptococcus dysgalactiae subsp. equisimilis AC-2713	0
NC_019042.1	Antidefense	Anti_RM	dam	lcl|NC_019042.1_prot_WP_015057850.1_1389	Streptococcaceae	Streptococcus	Streptococcus dysgalactiae	Streptococcus dysgalactiae subsp. equisimilis AC-2713	0
NC_019042.1	Defense	Cas	CAS_Class1-Subtype-I-C	lcl|NC_019042.1_prot_WP_003044506.1_1506	Streptococcaceae	Streptococcus	Streptococcus dysgalactiae	Streptococcus dysgalactiae subsp. equisimilis AC-2713	0
NC_019673.1	Defense	Wadjet	Wadjet_II	lcl|NC_019673.1_prot_WP_015098395.1_942	Pseudonocardiaceae	Saccharothrix	Saccharothrix espanaensis	Saccharothrix espanaensis DSM 44229	0
NC_019673.1	Defense	Wadjet	Wadjet_II	lcl|NC_019673.1_prot_WP_041311992.1_1031	Pseudonocardiaceae	Saccharothrix	Saccharothrix espanaensis	Saccharothrix espanaensis DSM 44229	0
NC_019673.1	Defense	VP1851	VP1851	lcl|NC_019673.1_prot_WP_015099149.1_1691	Pseudonocardiaceae	Saccharothrix	Saccharothrix espanaensis	Saccharothrix espanaensis DSM 44229	0
NC_019673.1	Defense	BREX	BREX_II	lcl|NC_019673.1_prot_WP_015099259.1_1803	Pseudonocardiaceae	Saccharothrix	Saccharothrix espanaensis	Saccharothrix espanaensis DSM 44229	0
NC_019673.1	Defense	Cas	CAS_Class1-Subtype-I-E	lcl|NC_019673.1_prot_WP_015099399.1_1939	Pseudonocardiaceae	Saccharothrix	Saccharothrix espanaensis	Saccharothrix espanaensis DSM 44229	0
NC_019673.1	Defense	Cas	CAS_Class1-Subtype-I-C	lcl|NC_019673.1_prot_WP_015099449.1_1985	Pseudonocardiaceae	Saccharothrix	Saccharothrix espanaensis	Saccharothrix espanaensis DSM 44229	0
NC_019673.1	Defense	CBASS	CBASS_II	lcl|NC_019673.1_prot_WP_084672607.1_2013	Pseudonocardiaceae	Saccharothrix	Saccharothrix espanaensis	Saccharothrix espanaensis DSM 44229	0
NC_019673.1	Defense	Wadjet	Wadjet_III	lcl|NC_019673.1_prot_WP_041316434.1_2043	Pseudonocardiaceae	Saccharothrix	Saccharothrix espanaensis	Saccharothrix espanaensis DSM 44229	0
NC_019673.1	Defense	Prithvi	Prithvi	lcl|NC_019673.1_prot_WP_015099830.1_2366	Pseudonocardiaceae	Saccharothrix	Saccharothrix espanaensis	Saccharothrix espanaensis DSM 44229	0
NC_019673.1	Defense	Shango	Shango	lcl|NC_019673.1_prot_WP_015102970.1_5528	Pseudonocardiaceae	Saccharothrix	Saccharothrix espanaensis	Saccharothrix espanaensis DSM 44229	0
NC_019673.1	Defense	RM	RM_Type_II	lcl|NC_019673.1_prot_WP_231904832.1_7298	Pseudonocardiaceae	Saccharothrix	Saccharothrix espanaensis	Saccharothrix espanaensis DSM 44229	0
NC_019673.1	Defense	PD-Lambda-1	PD-Lambda-1	lcl|NC_019673.1_prot_WP_015104940.1_7513	Pseudonocardiaceae	Saccharothrix	Saccharothrix espanaensis	Saccharothrix espanaensis DSM 44229	0
NC_019684.1	Defense	Eleos	Eleos	lcl|NC_019684.1_prot_WP_015136424.1_27	Nostocaceae	Nostoc	Nostoc sp. PCC 7524	Nostoc sp. PCC 7524	0
NC_019684.1	Defense	Cas	CAS_Class1-Subtype-I-D	lcl|NC_019684.1_prot_WP_015137280.1_912	Nostocaceae	Nostoc	Nostoc sp. PCC 7524	Nostoc sp. PCC 7524	0
NC_019684.1	Defense	RM	RM_Type_IIG	lcl|NC_019684.1_prot_WP_015137334.1_966	Nostocaceae	Nostoc	Nostoc sp. PCC 7524	Nostoc sp. PCC 7524	0
NC_019684.1	Defense	RM	RM_Type_II	lcl|NC_019684.1_prot_WP_015137472.1_1104	Nostocaceae	Nostoc	Nostoc sp. PCC 7524	Nostoc sp. PCC 7524	0
NC_019684.1	Defense	RM	RM_Type_II	lcl|NC_019684.1_prot_WP_015137866.1_1505	Nostocaceae	Nostoc	Nostoc sp. PCC 7524	Nostoc sp. PCC 7524	0
NC_019684.1	Defense	RM	RM_Type_I	lcl|NC_019684.1_prot_WP_015137974.1_1614	Nostocaceae	Nostoc	Nostoc sp. PCC 7524	Nostoc sp. PCC 7524	0
NC_019684.1	Defense	SspBCDE	SspBCDE	lcl|NC_019684.1_prot_WP_015138862.1_2552	Nostocaceae	Nostoc	Nostoc sp. PCC 7524	Nostoc sp. PCC 7524	0
NC_019684.1	Defense	RM	RM_Type_II	lcl|NC_019684.1_prot_WP_015139385.1_3103	Nostocaceae	Nostoc	Nostoc sp. PCC 7524	Nostoc sp. PCC 7524	0
NC_019684.1	Defense	RM	RM_Type_II	lcl|NC_019684.1_prot_WP_015139990.1_3730	Nostocaceae	Nostoc	Nostoc sp. PCC 7524	Nostoc sp. PCC 7524	0
NC_019684.1	Defense	RM	RM_Type_I	lcl|NC_019684.1_prot_WP_015140018.1_3763	Nostocaceae	Nostoc	Nostoc sp. PCC 7524	Nostoc sp. PCC 7524	0
NC_019684.1	Defense	AbiU	AbiU	lcl|NC_019684.1_prot_WP_015140464.1_4228	Nostocaceae	Nostoc	Nostoc sp. PCC 7524	Nostoc sp. PCC 7524	0
NC_019684.1	Defense	Shango	Shango	lcl|NC_019684.1_prot_WP_015140522.1_4288	Nostocaceae	Nostoc	Nostoc sp. PCC 7524	Nostoc sp. PCC 7524	0
NC_019684.1	Defense	HEC-01	HEC-01	lcl|NC_019684.1_prot_WP_015140859.1_4630	Nostocaceae	Nostoc	Nostoc sp. PCC 7524	Nostoc sp. PCC 7524	0
NC_019684.1	Defense	Eleos	Eleos	lcl|NC_019684.1_prot_WP_015140915.1_4683	Nostocaceae	Nostoc	Nostoc sp. PCC 7524	Nostoc sp. PCC 7524	0
NC_019684.1	Defense	RM	RM_Type_IIG	lcl|NC_019684.1_prot_WP_015141094.1_4870	Nostocaceae	Nostoc	Nostoc sp. PCC 7524	Nostoc sp. PCC 7524	0
NC_019684.1	Defense	Menshen	Menshen	lcl|NC_019684.1_prot_WP_015141180.1_4958	Nostocaceae	Nostoc	Nostoc sp. PCC 7524	Nostoc sp. PCC 7524	0
NC_019684.1	Defense	RM	RM_Type_II	lcl|NC_019684.1_prot_WP_015141193.1_4971	Nostocaceae	Nostoc	Nostoc sp. PCC 7524	Nostoc sp. PCC 7524	0
NC_019684.1	Defense	Esos	Esos	lcl|NC_019684.1_prot_WP_015141196.1_4974	Nostocaceae	Nostoc	Nostoc sp. PCC 7524	Nostoc sp. PCC 7524	0
NC_019684.1	Defense	MazEF	MazEF	lcl|NC_019684.1_prot_WP_015141396.1_5182	Nostocaceae	Nostoc	Nostoc sp. PCC 7524	Nostoc sp. PCC 7524	0
NC_019693.1	Defense	Mokosh	Mokosh_Type_I_E	lcl|NC_019693.1_prot_WP_015146507.1_96	Oscillatoriaceae	Oscillatoria	Oscillatoria acuminata	Oscillatoria acuminata PCC 6304	0
NC_019693.1	Defense	Cas	CAS_Class1-Subtype-III-D	lcl|NC_019693.1_prot_WP_015146797.1_391	Oscillatoriaceae	Oscillatoria	Oscillatoria acuminata	Oscillatoria acuminata PCC 6304	0
NC_019693.1	Defense	Lamassu-Fam	Lamassu-Cap4_nuclease	lcl|NC_019693.1_prot_WP_015146980.1_573	Oscillatoriaceae	Oscillatoria	Oscillatoria acuminata	Oscillatoria acuminata PCC 6304	0
NC_019693.1	Antidefense	Anti_Pycsar	apyc1	lcl|NC_019693.1_prot_WP_015147413.1_1017	Oscillatoriaceae	Oscillatoria	Oscillatoria acuminata	Oscillatoria acuminata PCC 6304	0
NC_019693.1	Defense	RM	RM_Type_I	lcl|NC_019693.1_prot_WP_015147469.1_1075	Oscillatoriaceae	Oscillatoria	Oscillatoria acuminata	Oscillatoria acuminata PCC 6304	0
NC_019693.1	Defense	Septu	Septu	lcl|NC_019693.1_prot_WP_015147471.1_1077	Oscillatoriaceae	Oscillatoria	Oscillatoria acuminata	Oscillatoria acuminata PCC 6304	0
NC_019693.1	Defense	RM	RM_Type_IIG	lcl|NC_019693.1_prot_WP_015147586.1_1212	Oscillatoriaceae	Oscillatoria	Oscillatoria acuminata	Oscillatoria acuminata PCC 6304	0
NC_019693.1	Defense	RM	RM_Type_II	lcl|NC_019693.1_prot_WP_015147675.1_1305	Oscillatoriaceae	Oscillatoria	Oscillatoria acuminata	Oscillatoria acuminata PCC 6304	0
NC_019693.1	Defense	Septu	Septu	lcl|NC_019693.1_prot_WP_015147854.1_1493	Oscillatoriaceae	Oscillatoria	Oscillatoria acuminata	Oscillatoria acuminata PCC 6304	0
NC_019693.1	Defense	RM	RM_Type_II	lcl|NC_019693.1_prot_WP_015147908.1_1550	Oscillatoriaceae	Oscillatoria	Oscillatoria acuminata	Oscillatoria acuminata PCC 6304	0
NC_019693.1	Defense	DS-44	DS-44	lcl|NC_019693.1_prot_WP_015147940.1_1584	Oscillatoriaceae	Oscillatoria	Oscillatoria acuminata	Oscillatoria acuminata PCC 6304	0
NC_019693.1	Defense	RM	RM_Type_I	lcl|NC_019693.1_prot_WP_015148166.1_1841	Oscillatoriaceae	Oscillatoria	Oscillatoria acuminata	Oscillatoria acuminata PCC 6304	0
NC_019693.1	Defense	Esos	Esos	lcl|NC_019693.1_prot_WP_015148258.1_1936	Oscillatoriaceae	Oscillatoria	Oscillatoria acuminata	Oscillatoria acuminata PCC 6304	0
NC_019693.1	Defense	RM	RM_Type_II	lcl|NC_019693.1_prot_WP_015148820.1_2522	Oscillatoriaceae	Oscillatoria	Oscillatoria acuminata	Oscillatoria acuminata PCC 6304	0
NC_019693.1	Defense	Menshen	Menshen	lcl|NC_019693.1_prot_WP_015149139.1_2857	Oscillatoriaceae	Oscillatoria	Oscillatoria acuminata	Oscillatoria acuminata PCC 6304	0
NC_019693.1	Defense	AbiU	AbiU	lcl|NC_019693.1_prot_OSCIL6304_RS36780_3142	Oscillatoriaceae	Oscillatoria	Oscillatoria acuminata	Oscillatoria acuminata PCC 6304	0
NC_019693.1	Defense	Tiamat	Tiamat	lcl|NC_019693.1_prot_WP_015149632.1_3381	Oscillatoriaceae	Oscillatoria	Oscillatoria acuminata	Oscillatoria acuminata PCC 6304	0
NC_019693.1	Defense	Hna	Hna	lcl|NC_019693.1_prot_WP_015149700.1_3450	Oscillatoriaceae	Oscillatoria	Oscillatoria acuminata	Oscillatoria acuminata PCC 6304	0
NC_019693.1	Defense	RM	RM_Type_IIG	lcl|NC_019693.1_prot_WP_015149845.1_3598	Oscillatoriaceae	Oscillatoria	Oscillatoria acuminata	Oscillatoria acuminata PCC 6304	0
NC_019693.1	Defense	Gao_TerY	Gao_TerY	lcl|NC_019693.1_prot_WP_015149995.1_3760	Oscillatoriaceae	Oscillatoria	Oscillatoria acuminata	Oscillatoria acuminata PCC 6304	0
NC_019693.1	Defense	RM	RM_Type_I	lcl|NC_019693.1_prot_WP_015150292.1_4078	Oscillatoriaceae	Oscillatoria	Oscillatoria acuminata	Oscillatoria acuminata PCC 6304	0
NC_019693.1	Defense	pAgo	pAgo_LongA	lcl|NC_019693.1_prot_WP_015150617.1_4422	Oscillatoriaceae	Oscillatoria	Oscillatoria acuminata	Oscillatoria acuminata PCC 6304	0
NC_019693.1	Defense	Cas	CAS_Class1-Subtype-III-B	lcl|NC_019693.1_prot_WP_015150654.1_4461	Oscillatoriaceae	Oscillatoria	Oscillatoria acuminata	Oscillatoria acuminata PCC 6304	0
NC_019693.1	Defense	RM	RM_Type_II	lcl|NC_019693.1_prot_WP_015150672.1_4480	Oscillatoriaceae	Oscillatoria	Oscillatoria acuminata	Oscillatoria acuminata PCC 6304	0
NC_019693.1	Defense	PD-Lambda-1	PD-Lambda-1	lcl|NC_019693.1_prot_WP_015150777.1_4589	Oscillatoriaceae	Oscillatoria	Oscillatoria acuminata	Oscillatoria acuminata PCC 6304	0
NC_019693.1	Defense	Shedu	Shedu	lcl|NC_019693.1_prot_WP_015150812.1_4625	Oscillatoriaceae	Oscillatoria	Oscillatoria acuminata	Oscillatoria acuminata PCC 6304	0
NC_019693.1	Defense	Cas	CAS_Class1-Subtype-I-D	lcl|NC_019693.1_prot_WP_232251383.1_4849	Oscillatoriaceae	Oscillatoria	Oscillatoria acuminata	Oscillatoria acuminata PCC 6304	0
NC_019693.1	Defense	Eleos	Eleos	lcl|NC_019693.1_prot_WP_015151226.1_5060	Oscillatoriaceae	Oscillatoria	Oscillatoria acuminata	Oscillatoria acuminata PCC 6304	0
NC_019693.1	Defense	Dnd	Dnd_ABCDE	lcl|NC_019693.1_prot_WP_015151420.1_5276	Oscillatoriaceae	Oscillatoria	Oscillatoria acuminata	Oscillatoria acuminata PCC 6304	0
NC_019693.1	Defense	RM	RM_Type_II	lcl|NC_019693.1_prot_WP_015151820.1_5699	Oscillatoriaceae	Oscillatoria	Oscillatoria acuminata	Oscillatoria acuminata PCC 6304	0
NC_019693.1	Defense	Cas	CAS_Class1-Subtype-I-D	lcl|NC_019693.1_prot_WP_015151918.1_5802	Oscillatoriaceae	Oscillatoria	Oscillatoria acuminata	Oscillatoria acuminata PCC 6304	0
NC_019697.1	Defense	RM	RM_Type_I	lcl|NC_019697.1_prot_WP_015157967.1_491	Chamaesiphonaceae	Chamaesiphon	Chamaesiphon minutus	Chamaesiphon minutus PCC 6605	0
NC_019697.1	Defense	RM	RM_Type_II	lcl|NC_019697.1_prot_WP_015158244.1_791	Chamaesiphonaceae	Chamaesiphon	Chamaesiphon minutus	Chamaesiphon minutus PCC 6605	0
NC_019697.1	Defense	PD-T7-3	PD-T7-3	lcl|NC_019697.1_prot_WP_015158366.1_918	Chamaesiphonaceae	Chamaesiphon	Chamaesiphon minutus	Chamaesiphon minutus PCC 6605	0
NC_019697.1	Defense	DS-17	DS-17	lcl|NC_019697.1_prot_WP_015158409.1_966	Chamaesiphonaceae	Chamaesiphon	Chamaesiphon minutus	Chamaesiphon minutus PCC 6605	0
NC_019697.1	Defense	PsyrTA	PsyrTA	lcl|NC_019697.1_prot_WP_015158456.1_1032	Chamaesiphonaceae	Chamaesiphon	Chamaesiphon minutus	Chamaesiphon minutus PCC 6605	0
NC_019697.1	Defense	RM	RM_Type_II	lcl|NC_019697.1_prot_WP_015158535.1_1130	Chamaesiphonaceae	Chamaesiphon	Chamaesiphon minutus	Chamaesiphon minutus PCC 6605	0
NC_019697.1	Defense	BREX	BREX_II	lcl|NC_019697.1_prot_WP_015158635.1_1253	Chamaesiphonaceae	Chamaesiphon	Chamaesiphon minutus	Chamaesiphon minutus PCC 6605	0
NC_019697.1	Defense	RM	RM_Type_IIG	lcl|NC_019697.1_prot_WP_232432207.1_1362	Chamaesiphonaceae	Chamaesiphon	Chamaesiphon minutus	Chamaesiphon minutus PCC 6605	0
NC_019697.1	Defense	Menshen	Menshen	lcl|NC_019697.1_prot_WP_015159056.1_1765	Chamaesiphonaceae	Chamaesiphon	Chamaesiphon minutus	Chamaesiphon minutus PCC 6605	0
NC_019697.1	Defense	RM	RM_Type_IIG_2	lcl|NC_019697.1_prot_WP_015159061.1_1770	Chamaesiphonaceae	Chamaesiphon	Chamaesiphon minutus	Chamaesiphon minutus PCC 6605	0
NC_019697.1	Defense	DRT	DRT_2	lcl|NC_019697.1_prot_WP_015159069.1_1780	Chamaesiphonaceae	Chamaesiphon	Chamaesiphon minutus	Chamaesiphon minutus PCC 6605	0
NC_019697.1	Defense	pAgo	pAgo_LongA	lcl|NC_019697.1_prot_WP_015159126.1_1843	Chamaesiphonaceae	Chamaesiphon	Chamaesiphon minutus	Chamaesiphon minutus PCC 6605	0
NC_019697.1	Antidefense	Anti_RM	arda_ardu	lcl|NC_019697.1_prot_WP_015159274.1_2010	Chamaesiphonaceae	Chamaesiphon	Chamaesiphon minutus	Chamaesiphon minutus PCC 6605	0
NC_019697.1	Defense	Cas	CAS_Class1-Subtype-I-C	lcl|NC_019697.1_prot_WP_015159297.1_2037	Chamaesiphonaceae	Chamaesiphon	Chamaesiphon minutus	Chamaesiphon minutus PCC 6605	0
NC_019697.1	Defense	Avs	Avs_IV	lcl|NC_019697.1_prot_WP_015159328.1_2075	Chamaesiphonaceae	Chamaesiphon	Chamaesiphon minutus	Chamaesiphon minutus PCC 6605	0
NC_019697.1	Defense	RM	RM_Type_IIG	lcl|NC_019697.1_prot_WP_015159723.1_2522	Chamaesiphonaceae	Chamaesiphon	Chamaesiphon minutus	Chamaesiphon minutus PCC 6605	0
NC_019697.1	Defense	RM	RM_Type_II	lcl|NC_019697.1_prot_WP_015160339.1_3189	Chamaesiphonaceae	Chamaesiphon	Chamaesiphon minutus	Chamaesiphon minutus PCC 6605	0
NC_019697.1	Defense	Cas	CAS_Class1-Subtype-I-B	lcl|NC_019697.1_prot_WP_015160548.1_3426	Chamaesiphonaceae	Chamaesiphon	Chamaesiphon minutus	Chamaesiphon minutus PCC 6605	0
NC_019697.1	Defense	Cas	CAS_Class2-Subtype-V-K	lcl|NC_019697.1_prot_WP_015161245.1_4182	Chamaesiphonaceae	Chamaesiphon	Chamaesiphon minutus	Chamaesiphon minutus PCC 6605	0
NC_019697.1	Defense	RM	RM_Type_I	lcl|NC_019697.1_prot_WP_015161250.1_4188	Chamaesiphonaceae	Chamaesiphon	Chamaesiphon minutus	Chamaesiphon minutus PCC 6605	0
NC_019697.1	Defense	MazEF	MazEF	lcl|NC_019697.1_prot_WP_015161304.1_4245	Chamaesiphonaceae	Chamaesiphon	Chamaesiphon minutus	Chamaesiphon minutus PCC 6605	0
NC_019697.1	Defense	MazEF	MazEF	lcl|NC_019697.1_prot_WP_015161367.1_4310	Chamaesiphonaceae	Chamaesiphon	Chamaesiphon minutus	Chamaesiphon minutus PCC 6605	0
NC_019748.1	Defense	MazEF	MazEF	lcl|NC_019748.1_prot_WP_015191380.1_84	Dermocarpellaceae	Stanieria	Stanieria cyanosphaera	Stanieria cyanosphaera PCC 7437	1
NC_019748.1	Defense	SoFIC	SoFic	lcl|NC_019748.1_prot_STA7437_RS01245_258	Dermocarpellaceae	Stanieria	Stanieria cyanosphaera	Stanieria cyanosphaera PCC 7437	1
NC_019748.1	Defense	Cas	CAS_Class1-Subtype-III-B	lcl|NC_019748.1_prot_WP_015191737.1_451	Dermocarpellaceae	Stanieria	Stanieria cyanosphaera	Stanieria cyanosphaera PCC 7437	1
NC_019748.1	Defense	RM	RM_Type_II	lcl|NC_019748.1_prot_WP_015192104.1_833	Dermocarpellaceae	Stanieria	Stanieria cyanosphaera	Stanieria cyanosphaera PCC 7437	1
NC_019748.1	Defense	Esos	Esos	lcl|NC_019748.1_prot_WP_015192453.1_1207	Dermocarpellaceae	Stanieria	Stanieria cyanosphaera	Stanieria cyanosphaera PCC 7437	1
NC_019748.1	Defense	RM	RM_Type_II	lcl|NC_019748.1_prot_STA7437_RS27090_2374	Dermocarpellaceae	Stanieria	Stanieria cyanosphaera	Stanieria cyanosphaera PCC 7437	1
NC_019748.1	Defense	RM	RM_Type_II	lcl|NC_019748.1_prot_STA7437_RS27095_2430	Dermocarpellaceae	Stanieria	Stanieria cyanosphaera	Stanieria cyanosphaera PCC 7437	1
NC_019748.1	Defense	Cas	CAS_Class1-Subtype-I-B	lcl|NC_019748.1_prot_WP_015193891.1_2686	Dermocarpellaceae	Stanieria	Stanieria cyanosphaera	Stanieria cyanosphaera PCC 7437	1
NC_019748.1	Defense	MazEF	MazEF	lcl|NC_019748.1_prot_WP_015194666.1_3490	Dermocarpellaceae	Stanieria	Stanieria cyanosphaera	Stanieria cyanosphaera PCC 7437	1
NC_019748.1	Defense	pAgo	pAgo_LongA	lcl|NC_019748.1_prot_WP_015195532.1_4394	Dermocarpellaceae	Stanieria	Stanieria cyanosphaera	Stanieria cyanosphaera PCC 7437	1
NC_019757.1	Defense	RM	RM_Type_II	lcl|NC_019757.1_prot_WP_015206588.1_982	Nostocaceae	Cylindrospermum	Cylindrospermum stagnale	Cylindrospermum stagnale PCC 7417	0
NC_019757.1	Defense	Retron	Retron_XI	lcl|NC_019757.1_prot_WP_015206696.1_1099	Nostocaceae	Cylindrospermum	Cylindrospermum stagnale	Cylindrospermum stagnale PCC 7417	0
NC_019757.1	Defense	Dnd	Dnd_ABCDE	lcl|NC_019757.1_prot_WP_015206893.1_1316	Nostocaceae	Cylindrospermum	Cylindrospermum stagnale	Cylindrospermum stagnale PCC 7417	0
NC_019757.1	Defense	RM	RM_Type_IIG_2	lcl|NC_019757.1_prot_WP_041233490.1_1505	Nostocaceae	Cylindrospermum	Cylindrospermum stagnale	Cylindrospermum stagnale PCC 7417	0
NC_019757.1	Defense	Gabija	Gabija	lcl|NC_019757.1_prot_WP_015207625.1_2060	Nostocaceae	Cylindrospermum	Cylindrospermum stagnale	Cylindrospermum stagnale PCC 7417	0
NC_019757.1	Defense	RM	RM_Type_IV	lcl|NC_019757.1_prot_WP_015207651.1_2087	Nostocaceae	Cylindrospermum	Cylindrospermum stagnale	Cylindrospermum stagnale PCC 7417	0
NC_019757.1	Defense	RM	RM_Type_IV	lcl|NC_019757.1_prot_WP_015208234.1_2697	Nostocaceae	Cylindrospermum	Cylindrospermum stagnale	Cylindrospermum stagnale PCC 7417	0
NC_019757.1	Defense	RM	RM_Type_IIG	lcl|NC_019757.1_prot_WP_015208439.1_2897	Nostocaceae	Cylindrospermum	Cylindrospermum stagnale	Cylindrospermum stagnale PCC 7417	0
NC_019757.1	Defense	Septu	Septu	lcl|NC_019757.1_prot_WP_015208569.1_3028	Nostocaceae	Cylindrospermum	Cylindrospermum stagnale	Cylindrospermum stagnale PCC 7417	0
NC_019757.1	Defense	PD-T4-4	PD-T4-4	lcl|NC_019757.1_prot_WP_015208584.1_3044	Nostocaceae	Cylindrospermum	Cylindrospermum stagnale	Cylindrospermum stagnale PCC 7417	0
NC_019757.1	Defense	Sirona	Sirona	lcl|NC_019757.1_prot_WP_015208623.1_3083	Nostocaceae	Cylindrospermum	Cylindrospermum stagnale	Cylindrospermum stagnale PCC 7417	0
NC_019757.1	Defense	Mokosh	Mokosh_Type_I_E	lcl|NC_019757.1_prot_WP_015208900.1_3370	Nostocaceae	Cylindrospermum	Cylindrospermum stagnale	Cylindrospermum stagnale PCC 7417	0
NC_019757.1	Defense	MazEF	MazEF	lcl|NC_019757.1_prot_WP_015209148.1_3634	Nostocaceae	Cylindrospermum	Cylindrospermum stagnale	Cylindrospermum stagnale PCC 7417	0
NC_019757.1	Defense	Menshen	Menshen	lcl|NC_019757.1_prot_WP_015209263.1_3752	Nostocaceae	Cylindrospermum	Cylindrospermum stagnale	Cylindrospermum stagnale PCC 7417	0
NC_019757.1	Defense	Shedu	Shedu	lcl|NC_019757.1_prot_WP_015209490.1_3976	Nostocaceae	Cylindrospermum	Cylindrospermum stagnale	Cylindrospermum stagnale PCC 7417	0
NC_019757.1	Defense	Cas	CAS_Class1-Subtype-III-B	lcl|NC_019757.1_prot_WP_015209506.1_3990	Nostocaceae	Cylindrospermum	Cylindrospermum stagnale	Cylindrospermum stagnale PCC 7417	0
NC_019757.1	Defense	PsyrTA	PsyrTA	lcl|NC_019757.1_prot_WP_015209906.1_4415	Nostocaceae	Cylindrospermum	Cylindrospermum stagnale	Cylindrospermum stagnale PCC 7417	0
NC_019757.1	Defense	RM	RM_Type_I	lcl|NC_019757.1_prot_WP_015210082.1_4597	Nostocaceae	Cylindrospermum	Cylindrospermum stagnale	Cylindrospermum stagnale PCC 7417	0
NC_019757.1	Defense	RM	RM_Type_I	lcl|NC_019757.1_prot_WP_015210346.1_4869	Nostocaceae	Cylindrospermum	Cylindrospermum stagnale	Cylindrospermum stagnale PCC 7417	0
NC_019757.1	Defense	RM	RM_Type_I	lcl|NC_019757.1_prot_WP_015210489.1_5018	Nostocaceae	Cylindrospermum	Cylindrospermum stagnale	Cylindrospermum stagnale PCC 7417	0
NC_019757.1	Defense	Cas	CAS_Class1-Subtype-I-D	lcl|NC_019757.1_prot_WP_015210528.1_5059	Nostocaceae	Cylindrospermum	Cylindrospermum stagnale	Cylindrospermum stagnale PCC 7417	0
NC_019757.1	Defense	Shango	Shango	lcl|NC_019757.1_prot_WP_041233958.1_5557	Nostocaceae	Cylindrospermum	Cylindrospermum stagnale	Cylindrospermum stagnale PCC 7417	0
NC_019757.1	Defense	Cas	CAS_Class1-Subtype-III-D	lcl|NC_019757.1_prot_WP_245587447.1_5926	Nostocaceae	Cylindrospermum	Cylindrospermum stagnale	Cylindrospermum stagnale PCC 7417	0
NC_019779.1	Defense	CoCoNut	CoCoNut_II	lcl|NC_019779.1_prot_WP_015224158.1_21	Halothecacae	Halothece	Halothece sp. PCC 7418	Halothece sp. PCC 7418	0
NC_019779.1	Defense	RM	RM_Type_IIG	lcl|NC_019779.1_prot_WP_015224526.1_414	Halothecacae	Halothece	Halothece sp. PCC 7418	Halothece sp. PCC 7418	0
NC_019779.1	Defense	Cas	CAS_Class1-Subtype-III-D	lcl|NC_019779.1_prot_WP_015224777.1_682	Halothecacae	Halothece	Halothece sp. PCC 7418	Halothece sp. PCC 7418	0
NC_019779.1	Defense	Cas	CAS_Class1-Subtype-I-D	lcl|NC_019779.1_prot_WP_015224788.1_693	Halothecacae	Halothece	Halothece sp. PCC 7418	Halothece sp. PCC 7418	0
NC_019779.1	Defense	Cas	CAS_Class1-Subtype-I-D	lcl|NC_019779.1_prot_WP_015224788.1_693	Halothecacae	Halothece	Halothece sp. PCC 7418	Halothece sp. PCC 7418	0
NC_019779.1	Defense	CoCoNut	CoCoNut_III-C	lcl|NC_019779.1_prot_WP_015225007.1_930	Halothecacae	Halothece	Halothece sp. PCC 7418	Halothece sp. PCC 7418	0
NC_019779.1	Defense	RM	RM_Type_I	lcl|NC_019779.1_prot_WP_015225249.1_1180	Halothecacae	Halothece	Halothece sp. PCC 7418	Halothece sp. PCC 7418	0
NC_019779.1	Defense	Avs	Avs_IV	lcl|NC_019779.1_prot_WP_015225262.1_1193	Halothecacae	Halothece	Halothece sp. PCC 7418	Halothece sp. PCC 7418	0
NC_019779.1	Defense	Cas	CAS_Class1-Subtype-III-B	lcl|NC_019779.1_prot_WP_015225401.1_1347	Halothecacae	Halothece	Halothece sp. PCC 7418	Halothece sp. PCC 7418	0
NC_019779.1	Defense	RM	RM_Type_I	lcl|NC_019779.1_prot_WP_235620764.1_1443	Halothecacae	Halothece	Halothece sp. PCC 7418	Halothece sp. PCC 7418	0
NC_019779.1	Defense	Cas	CAS_Class2-Subtype-V-K	lcl|NC_019779.1_prot_WP_015225496.1_1448	Halothecacae	Halothece	Halothece sp. PCC 7418	Halothece sp. PCC 7418	0
NC_019779.1	Defense	RM	RM_Type_II	lcl|NC_019779.1_prot_WP_015225502.1_1454	Halothecacae	Halothece	Halothece sp. PCC 7418	Halothece sp. PCC 7418	0
NC_019779.1	Defense	RM	RM_Type_II	lcl|NC_019779.1_prot_WP_015225622.1_1581	Halothecacae	Halothece	Halothece sp. PCC 7418	Halothece sp. PCC 7418	0
NC_019779.1	Defense	All_UG	UG35	lcl|NC_019779.1_prot_WP_015225717.1_1685	Halothecacae	Halothece	Halothece sp. PCC 7418	Halothece sp. PCC 7418	0
NC_019779.1	Defense	Esos	Esos	lcl|NC_019779.1_prot_WP_015225900.1_1880	Halothecacae	Halothece	Halothece sp. PCC 7418	Halothece sp. PCC 7418	0
NC_019779.1	Defense	Cas	CAS_Class1-Subtype-I-G	lcl|NC_019779.1_prot_WP_015225945.1_1925	Halothecacae	Halothece	Halothece sp. PCC 7418	Halothece sp. PCC 7418	0
NC_019779.1	Defense	AbiL	AbiL	lcl|NC_019779.1_prot_WP_015226150.1_2138	Halothecacae	Halothece	Halothece sp. PCC 7418	Halothece sp. PCC 7418	0
NC_019779.1	Defense	Retron	Retron_XI	lcl|NC_019779.1_prot_WP_015226527.1_2530	Halothecacae	Halothece	Halothece sp. PCC 7418	Halothece sp. PCC 7418	0
NC_019779.1	Defense	RM	RM_Type_II	lcl|NC_019779.1_prot_WP_216086641.1_2683	Halothecacae	Halothece	Halothece sp. PCC 7418	Halothece sp. PCC 7418	0
NC_019779.1	Defense	RM	RM_Type_I	lcl|NC_019779.1_prot_WP_015227009.1_3040	Halothecacae	Halothece	Halothece sp. PCC 7418	Halothece sp. PCC 7418	0
NC_019779.1	Defense	RM	RM_Type_I	lcl|NC_019779.1_prot_WP_015227398.1_3438	Halothecacae	Halothece	Halothece sp. PCC 7418	Halothece sp. PCC 7418	0
NC_019779.1	Defense	Eleos	Eleos	lcl|NC_019779.1_prot_WP_015227478.1_3523	Halothecacae	Halothece	Halothece sp. PCC 7418	Halothece sp. PCC 7418	0
NC_019779.1	Defense	RM	RM_Type_II	lcl|NC_019779.1_prot_WP_015227623.1_3672	Halothecacae	Halothece	Halothece sp. PCC 7418	Halothece sp. PCC 7418	0
NC_019779.1	Defense	RM	RM_Type_II	lcl|NC_019779.1_prot_WP_015227632.1_3685	Halothecacae	Halothece	Halothece sp. PCC 7418	Halothece sp. PCC 7418	0
NZ_ABYX02000001.1	Defense	Oshun	Oshun	lcl|NZ_ABYX02000001.1_prot_WP_010072184.1_5137	Streptomycetaceae	Streptomyces	Streptomyces filamentosus	Streptomyces filamentosus NRRL 11379	0
NZ_ABYX02000001.1	Defense	MADS	MADS	lcl|NZ_ABYX02000001.1_prot_WP_010072500.1_5818	Streptomycetaceae	Streptomyces	Streptomyces filamentosus	Streptomyces filamentosus NRRL 11379	0
NZ_ADAN01000094.1	Defense	RM	RM_Type_I	lcl|NZ_ADAN01000094.1_prot_WP_004111401.1_55	Bifidobacteriaceae	Gardnerella	Gardnerella vaginalis	Gardnerella vaginalis 5-1	0
NZ_AEKH01000010.1	Defense	RM	RM_Type_II	lcl|NZ_AEKH01000010.1_prot_WP_006733664.1_68	Lactobacillaceae	Lactobacillus	Lactobacillus iners	Lactobacillus iners LEAF 2053A-b	0
NZ_AEKH01000010.1	Defense	Gabija	Gabija	lcl|NZ_AEKH01000010.1_prot_WP_006734713.1_74	Lactobacillaceae	Lactobacillus	Lactobacillus iners	Lactobacillus iners LEAF 2053A-b	0
NZ_AEKH01000010.1	Defense	RM	RM_Type_IIG	lcl|NZ_AEKH01000010.1_prot_WP_006734698.1_77	Lactobacillaceae	Lactobacillus	Lactobacillus iners	Lactobacillus iners LEAF 2053A-b	0
NZ_AGBV01000004.1	Defense	RM	RM_Type_I	lcl|NZ_AGBV01000004.1_prot_WP_004182750.1_606	Streptococcaceae	Streptococcus	Streptococcus salivarius	Streptococcus salivarius M18	0
NZ_AGBV01000004.1	Defense	RM	RM_Type_III	lcl|NZ_AGBV01000004.1_prot_WP_004183149.1_921	Streptococcaceae	Streptococcus	Streptococcus salivarius	Streptococcus salivarius M18	0
NZ_AGBV01000006.1	Defense	Abi2	Abi2	lcl|NZ_AGBV01000006.1_prot_WP_002887204.1_56	Streptococcaceae	Streptococcus	Streptococcus salivarius	Streptococcus salivarius M18	0
NZ_AGBV01000006.1	Defense	DS-44	DS-44	lcl|NZ_AGBV01000006.1_prot_WP_002887238.1_88	Streptococcaceae	Streptococcus	Streptococcus salivarius	Streptococcus salivarius M18	0
NZ_AGBV01000006.1	Defense	RM	RM_Type_IIG	lcl|NZ_AGBV01000006.1_prot_WP_002887274.1_108	Streptococcaceae	Streptococcus	Streptococcus salivarius	Streptococcus salivarius M18	0
NZ_AGBV01000006.1	Defense	AbiE	AbiE	lcl|NZ_AGBV01000006.1_prot_WP_002887320.1_147	Streptococcaceae	Streptococcus	Streptococcus salivarius	Streptococcus salivarius M18	0
NZ_AGOH01000004.1	Defense	RM	RM_Type_II	lcl|NZ_AGOH01000004.1_prot_WP_001237274.1_232	Streptococcaceae	Streptococcus	Streptococcus pneumoniae	Streptococcus pneumoniae NP070	0
NZ_AGRB01000119.1	Defense	Shango	Shango	lcl|NZ_AGRB01000119.1_prot_WP_019338273.1_117	Lysobacteraceae	Stenotrophomonas	Stenotrophomonas maltophilia	Stenotrophomonas maltophilia RR-10	0
NZ_ALIF01000007.1	Defense	Thoeris	Thoeris_IV	lcl|NZ_ALIF01000007.1_prot_WP_002892291.1_27	Streptococcaceae	Streptococcus	Streptococcus salivarius	Streptococcus salivarius K12	0
NZ_ALIF01000007.1	Defense	Stk2	Stk2	lcl|NZ_ALIF01000007.1_prot_WP_037598763.1_75	Streptococcaceae	Streptococcus	Streptococcus salivarius	Streptococcus salivarius K12	0
NZ_ALIF01000007.1	Defense	PrrC	PrrC	lcl|NZ_ALIF01000007.1_prot_WP_002892404.1_90	Streptococcaceae	Streptococcus	Streptococcus salivarius	Streptococcus salivarius K12	0
NZ_ALIF01000007.1	Antidefense	Anti_CRISPR	Aca_alone	lcl|NZ_ALIF01000007.1_prot_WP_002892473.1_136	Streptococcaceae	Streptococcus	Streptococcus salivarius	Streptococcus salivarius K12	0
NZ_ALIF01000007.1	Defense	DarTG	DarTG	lcl|NZ_ALIF01000007.1_prot_WP_002892483.1_144	Streptococcaceae	Streptococcus	Streptococcus salivarius	Streptococcus salivarius K12	0
NZ_ALKW01000013.1	Defense	RM	RM_Type_IV	lcl|NZ_ALKW01000013.1_prot_WP_029943240.1_6	Streptococcaceae	Streptococcus	Streptococcus suis	Streptococcus suis 14A	0
NZ_ALLH01000048.1	Defense	RM	RM_Type_IV	lcl|NZ_ALLH01000048.1_prot_WP_024394005.1_125	Streptococcaceae	Streptococcus	Streptococcus suis	Streptococcus suis 8830	1
NZ_ALLH01000048.1	Defense	AbiD	AbiD	lcl|NZ_ALLH01000048.1_prot_WP_017768987.1_205	Streptococcaceae	Streptococcus	Streptococcus suis	Streptococcus suis 8830	1
NZ_ALLH01000048.1	Defense	SanaTA	SanaTA	lcl|NZ_ALLH01000048.1_prot_WP_024394079.1_220	Streptococcaceae	Streptococcus	Streptococcus suis	Streptococcus suis 8830	1
NZ_ALLH01000048.1	Antidefense	Anti_CRISPR	acriia21	lcl|NZ_ALLH01000048.1_prot_WP_024394093.1_240	Streptococcaceae	Streptococcus	Streptococcus suis	Streptococcus suis 8830	1
NZ_ALME01000046.1	Defense	RM	RM_Type_IV	lcl|NZ_ALME01000046.1_prot_WP_024408905.1_39	Streptococcaceae	Streptococcus	Streptococcus suis	Streptococcus suis YS17	0
NZ_ALMW01000038.1	Defense	AbiE	AbiE	lcl|NZ_ALMW01000038.1_prot_WP_024415392.1_170	Streptococcaceae	Streptococcus	Streptococcus suis	Streptococcus suis YS53	1
NZ_ALMW01000038.1	Defense	RM	RM_Type_II	lcl|NZ_ALMW01000038.1_prot_WP_024415376.1_207	Streptococcaceae	Streptococcus	Streptococcus suis	Streptococcus suis YS53	1
NZ_ALMY01000081.1	Defense	RM	RM_Type_IV	lcl|NZ_ALMY01000081.1_prot_WP_029187247.1_34	Streptococcaceae	Streptococcus	Streptococcus suis	Streptococcus suis YS56	1
NZ_ALMY01000081.1	Defense	AbiD	AbiD	lcl|NZ_ALMY01000081.1_prot_WP_017768987.1_116	Streptococcaceae	Streptococcus	Streptococcus suis	Streptococcus suis YS56	1
NZ_ALNA01000010.1	Defense	RM	RM_Type_II	lcl|NZ_ALNA01000010.1_prot_WP_024415375.1_15	Streptococcaceae	Streptococcus	Streptococcus suis	Streptococcus suis YS59	1
NZ_ALNH01000001.1	Defense	RM	RM_Type_IV	lcl|NZ_ALNH01000001.1_prot_WP_024418286.1_34	Streptococcaceae	Streptococcus	Streptococcus suis	Streptococcus suis YS77	1
NZ_ALNH01000001.1	Defense	Thoeris	Thoeris_I	lcl|NZ_ALNH01000001.1_prot_WP_024418307.1_74	Streptococcaceae	Streptococcus	Streptococcus suis	Streptococcus suis YS77	1
NZ_ALNH01000001.1	Defense	AbiE	AbiE	lcl|NZ_ALNH01000001.1_prot_WP_024418328.1_108	Streptococcaceae	Streptococcus	Streptococcus suis	Streptococcus suis YS77	1
NZ_ALRE01000017.1	Defense	Cas	CAS_Class2-Subtype-II-A	lcl|NZ_ALRE01000017.1_prot_WP_001040078.1_251	Streptococcaceae	Streptococcus	Streptococcus agalactiae	Streptococcus agalactiae BSU247	1
NZ_ALRE01000017.1	Antidefense	Anti_RM	arda_ardu	lcl|NZ_ALRE01000017.1_prot_WP_000342539.1_366	Streptococcaceae	Streptococcus	Streptococcus agalactiae	Streptococcus agalactiae BSU247	1
NZ_ALVU02000002.1	Defense	Paris	PARIS_II_merge	lcl|NZ_ALVU02000002.1_prot_WP_009630381.1_42	Merismopediaceae	Synechocystis	Synechocystis sp. PCC 7509	Synechocystis sp. PCC 7509	0
NZ_ALVU02000002.1	Defense	CBASS	CBASS_II	lcl|NZ_ALVU02000002.1_prot_WP_009631121.1_151	Merismopediaceae	Synechocystis	Synechocystis sp. PCC 7509	Synechocystis sp. PCC 7509	0
NZ_ALVU02000002.1	Defense	DdmDE	DdmDE	lcl|NZ_ALVU02000002.1_prot_WP_009631111.1_161	Merismopediaceae	Synechocystis	Synechocystis sp. PCC 7509	Synechocystis sp. PCC 7509	0
NZ_ALVU02000002.1	Defense	Paris	PARIS_II_merge	lcl|NZ_ALVU02000002.1_prot_WP_009630381.1_202	Merismopediaceae	Synechocystis	Synechocystis sp. PCC 7509	Synechocystis sp. PCC 7509	0
NZ_ALVU02000002.1	Defense	PD-T7-3	PD-T7-3	lcl|NZ_ALVU02000002.1_prot_WP_009631569.1_288	Merismopediaceae	Synechocystis	Synechocystis sp. PCC 7509	Synechocystis sp. PCC 7509	0
NZ_ANEQ01000118.1	Antidefense	Anti_RM	arda_ardu	lcl|NZ_ANEQ01000118.1_prot_WP_000342539.1_61	Streptococcaceae	Streptococcus	Streptococcus agalactiae	Streptococcus agalactiae MRI Z1-048	1
NZ_AOLZ01000063.1	Defense	Tiamat	Tiamat	lcl|NZ_AOLZ01000063.1_prot_WP_238593403.1_18	Natrialbaceae	Halobiforma	Halobiforma lacisalsi	Halobiforma lacisalsi AJ5	0
NZ_AP012322.1	Defense	Wadjet	Wadjet_I	lcl|NZ_AP012322.1_prot_WP_003825725.1_436	Bifidobacteriaceae	Bifidobacterium	Bifidobacterium angulatum	Bifidobacterium angulatum DSM 20098 = JCM 7096	0
NZ_AP012322.1	Defense	BREX	BREX_I	lcl|NZ_AP012322.1_prot_WP_003826149.1_666	Bifidobacteriaceae	Bifidobacterium	Bifidobacterium angulatum	Bifidobacterium angulatum DSM 20098 = JCM 7096	0
NZ_AP012322.1	Defense	PD-T7-2	PD-T7-2	lcl|NZ_AP012322.1_prot_WP_003826157.1_670	Bifidobacteriaceae	Bifidobacterium	Bifidobacterium angulatum	Bifidobacterium angulatum DSM 20098 = JCM 7096	0
NZ_AP012322.1	Defense	RM	RM_Type_II	lcl|NZ_AP012322.1_prot_WP_003826936.1_1141	Bifidobacteriaceae	Bifidobacterium	Bifidobacterium angulatum	Bifidobacterium angulatum DSM 20098 = JCM 7096	0
NZ_AP012322.1	Defense	Cas	CAS_Class1-Subtype-I-E	lcl|NZ_AP012322.1_prot_WP_033509052.1_1173	Bifidobacteriaceae	Bifidobacterium	Bifidobacterium angulatum	Bifidobacterium angulatum DSM 20098 = JCM 7096	0
NZ_AP014940.1	Defense	RM	RM_Type_I	lcl|NZ_AP014940.1_prot_WP_096376719.1_766	Xanthomonadaceae	Lysobacter	Lysobacter enzymogenes	Lysobacter enzymogenes	0
NZ_AP014940.1	Defense	Borvo	Borvo	lcl|NZ_AP014940.1_prot_WP_096377967.1_2316	Xanthomonadaceae	Lysobacter	Lysobacter enzymogenes	Lysobacter enzymogenes	0
NZ_AP014940.1	Defense	Septu	Septu	lcl|NZ_AP014940.1_prot_WP_096378955.1_2987	Xanthomonadaceae	Lysobacter	Lysobacter enzymogenes	Lysobacter enzymogenes	0
NZ_AP014940.1	Defense	DS-8	DS-8	lcl|NZ_AP014940.1_prot_WP_096383551.1_2994	Xanthomonadaceae	Lysobacter	Lysobacter enzymogenes	Lysobacter enzymogenes	0
NZ_AP014940.1	Defense	CBASS	CBASS_I	lcl|NZ_AP014940.1_prot_WP_096379042.1_3098	Xanthomonadaceae	Lysobacter	Lysobacter enzymogenes	Lysobacter enzymogenes	0
NZ_AP014940.1	Defense	RM	RM_Type_I	lcl|NZ_AP014940.1_prot_WP_232518311.1_3150	Xanthomonadaceae	Lysobacter	Lysobacter enzymogenes	Lysobacter enzymogenes	0
NZ_AP014940.1	Antidefense	Anti_Pycsar	apyc1	lcl|NZ_AP014940.1_prot_WP_096379173.1_3271	Xanthomonadaceae	Lysobacter	Lysobacter enzymogenes	Lysobacter enzymogenes	0
NZ_AP014940.1	Antidefense	NADP	NARP2	lcl|NZ_AP014940.1_prot_WP_096379382.1_3529	Xanthomonadaceae	Lysobacter	Lysobacter enzymogenes	Lysobacter enzymogenes	0
NZ_AP014940.1	Defense	Mokosh	Mokosh_TypeII	lcl|NZ_AP014940.1_prot_WP_172437309.1_3889	Xanthomonadaceae	Lysobacter	Lysobacter enzymogenes	Lysobacter enzymogenes	0
NZ_AP014940.1	Defense	Gabija	Gabija	lcl|NZ_AP014940.1_prot_WP_096379916.1_3906	Xanthomonadaceae	Lysobacter	Lysobacter enzymogenes	Lysobacter enzymogenes	0
NZ_AP014940.1	Defense	Zorya	Zorya_TypeIII	lcl|NZ_AP014940.1_prot_WP_096381208.1_4346	Xanthomonadaceae	Lysobacter	Lysobacter enzymogenes	Lysobacter enzymogenes	0
NZ_AP017295.1	Defense	RM	RM_Type_IIG	lcl|NZ_AP017295.1_prot_WP_067765844.1_1209	Nostocaceae	Nostoc	Nostoc sp. NIES-3756	Nostoc sp. NIES-3756	0
NZ_AP017295.1	Defense	DdmDE	DdmDE	lcl|NZ_AP017295.1_prot_WP_067766028.1_1283	Nostocaceae	Nostoc	Nostoc sp. NIES-3756	Nostoc sp. NIES-3756	0
NZ_AP017295.1	Defense	RM	RM_Type_II	lcl|NZ_AP017295.1_prot_WP_067768226.1_2157	Nostocaceae	Nostoc	Nostoc sp. NIES-3756	Nostoc sp. NIES-3756	0
NZ_AP017295.1	Defense	Cas	CAS_Class1-Subtype-I-B	lcl|NZ_AP017295.1_prot_WP_067768600.1_2368	Nostocaceae	Nostoc	Nostoc sp. NIES-3756	Nostoc sp. NIES-3756	0
NZ_AP017295.1	Defense	RM	RM_Type_I	lcl|NZ_AP017295.1_prot_WP_067769133.1_2670	Nostocaceae	Nostoc	Nostoc sp. NIES-3756	Nostoc sp. NIES-3756	0
NZ_AP017295.1	Defense	GasderMIN	GasderMIN	lcl|NZ_AP017295.1_prot_WP_067770242.1_3352	Nostocaceae	Nostoc	Nostoc sp. NIES-3756	Nostoc sp. NIES-3756	0
NZ_AP017295.1	Defense	Shango	Shango	lcl|NZ_AP017295.1_prot_WP_067770361.1_3421	Nostocaceae	Nostoc	Nostoc sp. NIES-3756	Nostoc sp. NIES-3756	0
NZ_AP017295.1	Defense	RM	RM_Type_II	lcl|NZ_AP017295.1_prot_WP_231971644.1_3505	Nostocaceae	Nostoc	Nostoc sp. NIES-3756	Nostoc sp. NIES-3756	0
NZ_AP017295.1	Defense	Cas	CAS_Class1-Subtype-I-D	lcl|NZ_AP017295.1_prot_WP_067770677.1_3608	Nostocaceae	Nostoc	Nostoc sp. NIES-3756	Nostoc sp. NIES-3756	0
NZ_AP017295.1	Defense	RM	RM_Type_II	lcl|NZ_AP017295.1_prot_WP_067771061.1_3810	Nostocaceae	Nostoc	Nostoc sp. NIES-3756	Nostoc sp. NIES-3756	0
NZ_AP017295.1	Defense	MazEF	MazEF	lcl|NZ_AP017295.1_prot_WP_067775999.1_4156	Nostocaceae	Nostoc	Nostoc sp. NIES-3756	Nostoc sp. NIES-3756	0
NZ_AP017295.1	Defense	Cas	CAS_Class2-Subtype-V-K	lcl|NZ_AP017295.1_prot_WP_067772238.1_4331	Nostocaceae	Nostoc	Nostoc sp. NIES-3756	Nostoc sp. NIES-3756	0
NZ_AP017295.1	Defense	RM	RM_Type_I	lcl|NZ_AP017295.1_prot_WP_067772248.1_4336	Nostocaceae	Nostoc	Nostoc sp. NIES-3756	Nostoc sp. NIES-3756	0
NZ_AP017295.1	Defense	Eleos	Eleos	lcl|NZ_AP017295.1_prot_WP_067772972.1_4617	Nostocaceae	Nostoc	Nostoc sp. NIES-3756	Nostoc sp. NIES-3756	0
NZ_AP017295.1	Defense	Esos	Esos	lcl|NZ_AP017295.1_prot_WP_067774413.1_5173	Nostocaceae	Nostoc	Nostoc sp. NIES-3756	Nostoc sp. NIES-3756	0
NZ_AP017375.1	Defense	DS-17	DS-17	lcl|NZ_AP017375.1_prot_WP_096379706.1_188	Xenococcaceae	Stanieria	Stanieria sp.	Stanieria sp. NIES-3757	1
NZ_AP017375.1	Defense	Paris	PARIS_I	lcl|NZ_AP017375.1_prot_WP_096381089.1_748	Xenococcaceae	Stanieria	Stanieria sp.	Stanieria sp. NIES-3757	1
NZ_AP017375.1	Defense	PD-T7-3	PD-T7-3	lcl|NZ_AP017375.1_prot_WP_096381541.1_936	Xenococcaceae	Stanieria	Stanieria sp.	Stanieria sp. NIES-3757	1
NZ_AP017375.1	Defense	RM	RM_Type_II	lcl|NZ_AP017375.1_prot_WP_096387819.1_1280	Xenococcaceae	Stanieria	Stanieria sp.	Stanieria sp. NIES-3757	1
NZ_AP017375.1	Defense	All_UG	UG13b	lcl|NZ_AP017375.1_prot_WP_096383872.1_1911	Xenococcaceae	Stanieria	Stanieria sp.	Stanieria sp. NIES-3757	1
NZ_AP017375.1	Defense	SoFIC	SoFic	lcl|NZ_AP017375.1_prot_WP_096384098.1_2170	Xenococcaceae	Stanieria	Stanieria sp.	Stanieria sp. NIES-3757	1
NZ_AP017375.1	Defense	PD-T7-1	PD-T7-1	lcl|NZ_AP017375.1_prot_WP_096384215.1_2309	Xenococcaceae	Stanieria	Stanieria sp.	Stanieria sp. NIES-3757	1
NZ_AP017375.1	Defense	Cas	CAS_Class1-Subtype-I-C	lcl|NZ_AP017375.1_prot_WP_096384497.1_2636	Xenococcaceae	Stanieria	Stanieria sp.	Stanieria sp. NIES-3757	1
NZ_AP017375.1	Defense	RM	RM_Type_IIG_2	lcl|NZ_AP017375.1_prot_WP_096384660.1_2813	Xenococcaceae	Stanieria	Stanieria sp.	Stanieria sp. NIES-3757	1
NZ_AP017375.1	Defense	Cas	CAS_Class1-Subtype-I-B	lcl|NZ_AP017375.1_prot_WP_096387991.1_2817	Xenococcaceae	Stanieria	Stanieria sp.	Stanieria sp. NIES-3757	1
NZ_AP017375.1	Defense	DRT	DRT6	lcl|NZ_AP017375.1_prot_WP_096384786.1_2956	Xenococcaceae	Stanieria	Stanieria sp.	Stanieria sp. NIES-3757	1
NZ_AP017375.1	Defense	CBASS	CBASS_I	lcl|NZ_AP017375.1_prot_WP_096388012.1_3028	Xenococcaceae	Stanieria	Stanieria sp.	Stanieria sp. NIES-3757	1
NZ_AP017375.1	Defense	Cas	CAS_Class2-Subtype-V-K	lcl|NZ_AP017375.1_prot_WP_096384998.1_3193	Xenococcaceae	Stanieria	Stanieria sp.	Stanieria sp. NIES-3757	1
NZ_AP017375.1	Defense	Hypnos	Hypnos	lcl|NZ_AP017375.1_prot_WP_096385018.1_3217	Xenococcaceae	Stanieria	Stanieria sp.	Stanieria sp. NIES-3757	1
NZ_AP017375.1	Defense	Esos	Esos	lcl|NZ_AP017375.1_prot_WP_096385076.1_3284	Xenococcaceae	Stanieria	Stanieria sp.	Stanieria sp. NIES-3757	1
NZ_AP017375.1	Defense	HEC-01	HEC-01	lcl|NZ_AP017375.1_prot_WP_096385163.1_3385	Xenococcaceae	Stanieria	Stanieria sp.	Stanieria sp. NIES-3757	1
NZ_AP017375.1	Defense	RM	RM_Type_IIG	lcl|NZ_AP017375.1_prot_WP_096386362.1_4171	Xenococcaceae	Stanieria	Stanieria sp.	Stanieria sp. NIES-3757	1
NZ_AP017375.1	Defense	pAgo	pAgo_LongA	lcl|NZ_AP017375.1_prot_WP_096386367.1_4174	Xenococcaceae	Stanieria	Stanieria sp.	Stanieria sp. NIES-3757	1
NZ_AP017375.1	Defense	Cas	CAS_Class2-Subtype-V-K	lcl|NZ_AP017375.1_prot_WP_096384998.1_4396	Xenococcaceae	Stanieria	Stanieria sp.	Stanieria sp. NIES-3757	1
NZ_AP017375.1	Defense	RM	RM_Type_I	lcl|NZ_AP017375.1_prot_STA3757_RS22200_4398	Xenococcaceae	Stanieria	Stanieria sp.	Stanieria sp. NIES-3757	1
NZ_AP017375.1	Defense	AbiJ	AbiJ	lcl|NZ_AP017375.1_prot_WP_096387105.1_4479	Xenococcaceae	Stanieria	Stanieria sp.	Stanieria sp. NIES-3757	1
NZ_AP018172.1	Defense	Paris	PARIS_I	lcl|NZ_AP018172.1_prot_WP_096586917.1_525	Calotrichaceae	Calothrix	Calothrix sp.	Calothrix sp. NIES-2098	1
NZ_AP018172.1	Defense	Cas	CAS_Class1-Subtype-III-D	lcl|NZ_AP018172.1_prot_WP_096586988.1_608	Calotrichaceae	Calothrix	Calothrix sp.	Calothrix sp. NIES-2098	1
NZ_AP018172.1	Defense	Septu	Septu	lcl|NZ_AP018172.1_prot_WP_096587233.1_891	Calotrichaceae	Calothrix	Calothrix sp.	Calothrix sp. NIES-2098	1
NZ_AP018172.1	Defense	BREX	BREX_I	lcl|NZ_AP018172.1_prot_WP_096587558.1_1223	Calotrichaceae	Calothrix	Calothrix sp.	Calothrix sp. NIES-2098	1
NZ_AP018172.1	Defense	RM	RM_Type_II	lcl|NZ_AP018172.1_prot_WP_096587681.1_1308	Calotrichaceae	Calothrix	Calothrix sp.	Calothrix sp. NIES-2098	1
NZ_AP018172.1	Defense	SoFIC	SoFic	lcl|NZ_AP018172.1_prot_WP_096588060.1_1609	Calotrichaceae	Calothrix	Calothrix sp.	Calothrix sp. NIES-2098	1
NZ_AP018172.1	Defense	Retron	Retron_XIII	lcl|NZ_AP018172.1_prot_WP_096588291.1_1860	Calotrichaceae	Calothrix	Calothrix sp.	Calothrix sp. NIES-2098	1
NZ_AP018172.1	Defense	DdmDE	DdmDE	lcl|NZ_AP018172.1_prot_WP_096589432.1_2893	Calotrichaceae	Calothrix	Calothrix sp.	Calothrix sp. NIES-2098	1
NZ_AP018172.1	Defense	Paris	PARIS_I	lcl|NZ_AP018172.1_prot_WP_096590119.1_3669	Calotrichaceae	Calothrix	Calothrix sp.	Calothrix sp. NIES-2098	1
NZ_AP018172.1	Defense	RM	RM_Type_I	lcl|NZ_AP018172.1_prot_WP_096590373.1_3950	Calotrichaceae	Calothrix	Calothrix sp.	Calothrix sp. NIES-2098	1
NZ_AP018172.1	Defense	DRT	DRT_2	lcl|NZ_AP018172.1_prot_WP_096590375.1_3952	Calotrichaceae	Calothrix	Calothrix sp.	Calothrix sp. NIES-2098	1
NZ_AP018172.1	Defense	RM	RM_Type_II	lcl|NZ_AP018172.1_prot_WP_096590390.1_3971	Calotrichaceae	Calothrix	Calothrix sp.	Calothrix sp. NIES-2098	1
NZ_AP018172.1	Defense	Esos	Esos	lcl|NZ_AP018172.1_prot_WP_096593304.1_5581	Calotrichaceae	Calothrix	Calothrix sp.	Calothrix sp. NIES-2098	1
NZ_AP018172.1	Defense	MazEF	MazEF	lcl|NZ_AP018172.1_prot_WP_096594021.1_5920	Calotrichaceae	Calothrix	Calothrix sp.	Calothrix sp. NIES-2098	1
NZ_AP018172.1	Defense	Shango	Shango	lcl|NZ_AP018172.1_prot_WP_096594142.1_6029	Calotrichaceae	Calothrix	Calothrix sp.	Calothrix sp. NIES-2098	1
NZ_AP018172.1	Defense	Cas	CAS_Class1-Subtype-III-B	lcl|NZ_AP018172.1_prot_WP_096594157.1_6046	Calotrichaceae	Calothrix	Calothrix sp.	Calothrix sp. NIES-2098	1
NZ_AP018172.1	Defense	Mokosh	Mokosh_Type_I_E	lcl|NZ_AP018172.1_prot_WP_096594216.1_6111	Calotrichaceae	Calothrix	Calothrix sp.	Calothrix sp. NIES-2098	1
NZ_AP018172.1	Defense	Eleos	Eleos	lcl|NZ_AP018172.1_prot_WP_096594293.1_6196	Calotrichaceae	Calothrix	Calothrix sp.	Calothrix sp. NIES-2098	1
NZ_AP018184.1	Defense	Cas	CAS_Class1-Subtype-I-B	lcl|NZ_AP018184.1_prot_WP_096678060.1_17	Nostocaceae	Nostoc	Nostoc sp.	Nostoc sp. NIES-2111	0
NZ_AP018184.1	Defense	Esos	Esos	lcl|NZ_AP018184.1_prot_WP_096678341.1_313	Nostocaceae	Nostoc	Nostoc sp.	Nostoc sp. NIES-2111	0
NZ_AP018184.1	Defense	Eleos	Eleos	lcl|NZ_AP018184.1_prot_WP_096678902.1_860	Nostocaceae	Nostoc	Nostoc sp.	Nostoc sp. NIES-2111	0
NZ_AP018184.1	Defense	MazEF	MazEF	lcl|NZ_AP018184.1_prot_WP_067771769.1_1304	Nostocaceae	Nostoc	Nostoc sp.	Nostoc sp. NIES-2111	0
NZ_AP018184.1	Defense	RM	RM_Type_II	lcl|NZ_AP018184.1_prot_WP_096679533.1_1412	Nostocaceae	Nostoc	Nostoc sp.	Nostoc sp. NIES-2111	0
NZ_AP018184.1	Defense	RM	RM_Type_II	lcl|NZ_AP018184.1_prot_WP_067771064.1_1661	Nostocaceae	Nostoc	Nostoc sp.	Nostoc sp. NIES-2111	0
NZ_AP018184.1	Defense	Cas	CAS_Class1-Subtype-I-D	lcl|NZ_AP018184.1_prot_WP_096680025.1_1838	Nostocaceae	Nostoc	Nostoc sp.	Nostoc sp. NIES-2111	0
NZ_AP018184.1	Defense	GasderMIN	GasderMIN	lcl|NZ_AP018184.1_prot_WP_096680118.1_1914	Nostocaceae	Nostoc	Nostoc sp.	Nostoc sp. NIES-2111	0
NZ_AP018184.1	Defense	RM	RM_Type_I	lcl|NZ_AP018184.1_prot_WP_096680168.1_1949	Nostocaceae	Nostoc	Nostoc sp.	Nostoc sp. NIES-2111	0
NZ_AP018184.1	Defense	Shango	Shango	lcl|NZ_AP018184.1_prot_WP_067770361.1_2023	Nostocaceae	Nostoc	Nostoc sp.	Nostoc sp. NIES-2111	0
NZ_AP018184.1	Defense	Cas	CAS_Class2-Subtype-V-K	lcl|NZ_AP018184.1_prot_WP_096680941.1_2766	Nostocaceae	Nostoc	Nostoc sp.	Nostoc sp. NIES-2111	0
NZ_AP018184.1	Defense	RM	RM_Type_I	lcl|NZ_AP018184.1_prot_CA737_RS14015_2767	Nostocaceae	Nostoc	Nostoc sp.	Nostoc sp. NIES-2111	0
NZ_AP018184.1	Defense	Cas	CAS_Class1-Subtype-III-A	lcl|NZ_AP018184.1_prot_WP_096681023.1_2922	Nostocaceae	Nostoc	Nostoc sp.	Nostoc sp. NIES-2111	0
NZ_AP018184.1	Defense	PsyrTA	PsyrTA	lcl|NZ_AP018184.1_prot_WP_096681040.1_2950	Nostocaceae	Nostoc	Nostoc sp.	Nostoc sp. NIES-2111	0
NZ_AP018184.1	Defense	Cas	CAS_Class1-Subtype-I-B	lcl|NZ_AP018184.1_prot_WP_067768604.1_3092	Nostocaceae	Nostoc	Nostoc sp.	Nostoc sp. NIES-2111	0
NZ_AP018184.1	Defense	Cas	CAS_Class1-Subtype-III-D	lcl|NZ_AP018184.1_prot_WP_096681464.1_3706	Nostocaceae	Nostoc	Nostoc sp.	Nostoc sp. NIES-2111	0
NZ_AP018184.1	Defense	RM	RM_Type_II	lcl|NZ_AP018184.1_prot_WP_096681502.1_3756	Nostocaceae	Nostoc	Nostoc sp.	Nostoc sp. NIES-2111	0
NZ_AP018184.1	Defense	AbiU	AbiU	lcl|NZ_AP018184.1_prot_WP_096681911.1_4461	Nostocaceae	Nostoc	Nostoc sp.	Nostoc sp. NIES-2111	0
NZ_AP018222.1	Defense	pAgo	pAgo_LongA	lcl|NZ_AP018222.1_prot_WP_096534863.1_1004	Nostocaceae	Nostoc	Nostoc linckia	Nostoc linckia NIES-25	0
NZ_AP018222.1	Defense	AbiL	AbiL	lcl|NZ_AP018222.1_prot_WP_096535333.1_1532	Nostocaceae	Nostoc	Nostoc linckia	Nostoc linckia NIES-25	0
NZ_AP018222.1	Defense	Shango	Shango	lcl|NZ_AP018222.1_prot_WP_096535422.1_1634	Nostocaceae	Nostoc	Nostoc linckia	Nostoc linckia NIES-25	0
NZ_AP018222.1	Defense	MazEF	MazEF	lcl|NZ_AP018222.1_prot_WP_096535435.1_1648	Nostocaceae	Nostoc	Nostoc linckia	Nostoc linckia NIES-25	0
NZ_AP018222.1	Defense	HEC-04	HEC-04	lcl|NZ_AP018222.1_prot_WP_096535887.1_2042	Nostocaceae	Nostoc	Nostoc linckia	Nostoc linckia NIES-25	0
NZ_AP018222.1	Defense	Mokosh	Mokosh_Type_I_E	lcl|NZ_AP018222.1_prot_CA726_RS11170_2193	Nostocaceae	Nostoc	Nostoc linckia	Nostoc linckia NIES-25	0
NZ_AP018222.1	Defense	RM	RM_Type_IIG_2	lcl|NZ_AP018222.1_prot_WP_096536444.1_2350	Nostocaceae	Nostoc	Nostoc linckia	Nostoc linckia NIES-25	0
NZ_AP018222.1	Defense	MazEF	MazEF	lcl|NZ_AP018222.1_prot_WP_096536451.1_2353	Nostocaceae	Nostoc	Nostoc linckia	Nostoc linckia NIES-25	0
NZ_AP018222.1	Defense	RM	RM_Type_II	lcl|NZ_AP018222.1_prot_WP_096537762.1_3690	Nostocaceae	Nostoc	Nostoc linckia	Nostoc linckia NIES-25	0
NZ_AP018222.1	Defense	RM	RM_Type_IV	lcl|NZ_AP018222.1_prot_WP_096538719.1_4589	Nostocaceae	Nostoc	Nostoc linckia	Nostoc linckia NIES-25	0
NZ_AP018222.1	Defense	RM	RM_Type_IV_1	lcl|NZ_AP018222.1_prot_WP_096538982.1_4880	Nostocaceae	Nostoc	Nostoc linckia	Nostoc linckia NIES-25	0
NZ_AP018222.1	Defense	Esos	Esos	lcl|NZ_AP018222.1_prot_WP_096539092.1_5007	Nostocaceae	Nostoc	Nostoc linckia	Nostoc linckia NIES-25	0
NZ_AP018254.1	Defense	RM	RM_Type_II	lcl|NZ_AP018254.1_prot_WP_096619853.1_34	Calotrichaceae	Calothrix	Calothrix sp. NIES-3974	Calothrix sp. NIES-3974	0
NZ_AP018254.1	Defense	Septu	Septu	lcl|NZ_AP018254.1_prot_WP_096620502.1_699	Calotrichaceae	Calothrix	Calothrix sp. NIES-3974	Calothrix sp. NIES-3974	0
NZ_AP018254.1	Defense	RM	RM_Type_II	lcl|NZ_AP018254.1_prot_WP_096620691.1_923	Calotrichaceae	Calothrix	Calothrix sp. NIES-3974	Calothrix sp. NIES-3974	0
NZ_AP018254.1	Defense	Cas	CAS_Class1-Subtype-III-B	lcl|NZ_AP018254.1_prot_WP_096620758.1_998	Calotrichaceae	Calothrix	Calothrix sp. NIES-3974	Calothrix sp. NIES-3974	0
NZ_AP018254.1	Defense	VP1851	VP1851	lcl|NZ_AP018254.1_prot_WP_096621026.1_1303	Calotrichaceae	Calothrix	Calothrix sp. NIES-3974	Calothrix sp. NIES-3974	0
NZ_AP018254.1	Defense	Pycsar	Pycsar	lcl|NZ_AP018254.1_prot_WP_096621689.1_2036	Calotrichaceae	Calothrix	Calothrix sp. NIES-3974	Calothrix sp. NIES-3974	0
NZ_AP018254.1	Defense	Cas	CAS_Class1-Subtype-III-A	lcl|NZ_AP018254.1_prot_WP_096621708.1_2047	Calotrichaceae	Calothrix	Calothrix sp. NIES-3974	Calothrix sp. NIES-3974	0
NZ_AP018254.1	Defense	RM	RM_Type_II	lcl|NZ_AP018254.1_prot_CDC37_RS24915_2356	Calotrichaceae	Calothrix	Calothrix sp. NIES-3974	Calothrix sp. NIES-3974	0
NZ_AP018254.1	Defense	Cas	CAS_Class1-Subtype-III-D	lcl|NZ_AP018254.1_prot_CDC37_RS14930_2996	Calotrichaceae	Calothrix	Calothrix sp. NIES-3974	Calothrix sp. NIES-3974	0
NZ_AP018254.1	Defense	Shango	Shango	lcl|NZ_AP018254.1_prot_WP_096626475.1_4148	Calotrichaceae	Calothrix	Calothrix sp. NIES-3974	Calothrix sp. NIES-3974	0
NZ_AP018254.1	Defense	Cas	CAS_Class1-Subtype-I-D	lcl|NZ_AP018254.1_prot_WP_096625292.1_4489	Calotrichaceae	Calothrix	Calothrix sp. NIES-3974	Calothrix sp. NIES-3974	0
NZ_AP018254.1	Defense	Cas	CAS_Class1-Subtype-III-B	lcl|NZ_AP018254.1_prot_WP_096625499.1_4618	Calotrichaceae	Calothrix	Calothrix sp. NIES-3974	Calothrix sp. NIES-3974	0
NZ_AP018254.1	Defense	HEC-06	HEC-06	lcl|NZ_AP018254.1_prot_WP_096625651.1_4704	Calotrichaceae	Calothrix	Calothrix sp. NIES-3974	Calothrix sp. NIES-3974	0
NZ_AP018268.1	Defense	Shango	Shango	lcl|NZ_AP018268.1_prot_WP_096561096.1_18	Scytonemataceae	Scytonema	Scytonema sp.	Scytonema sp. NIES-4073	0
NZ_AP018268.1	Defense	Cas	CAS_Class1-Subtype-I-D	lcl|NZ_AP018268.1_prot_WP_096561519.1_541	Scytonemataceae	Scytonema	Scytonema sp.	Scytonema sp. NIES-4073	0
NZ_AP018268.1	Defense	RM	RM_Type_II	lcl|NZ_AP018268.1_prot_WP_096562197.1_1261	Scytonemataceae	Scytonema	Scytonema sp.	Scytonema sp. NIES-4073	0
NZ_AP018268.1	Defense	AbiU	AbiU	lcl|NZ_AP018268.1_prot_WP_096562698.1_1907	Scytonemataceae	Scytonema	Scytonema sp.	Scytonema sp. NIES-4073	0
NZ_AP018268.1	Defense	RM	RM_Type_I	lcl|NZ_AP018268.1_prot_WP_096564011.1_3515	Scytonemataceae	Scytonema	Scytonema sp.	Scytonema sp. NIES-4073	0
NZ_AP018268.1	Defense	CapRel	CapRel	lcl|NZ_AP018268.1_prot_WP_096564115.1_3652	Scytonemataceae	Scytonema	Scytonema sp.	Scytonema sp. NIES-4073	0
NZ_AP018268.1	Defense	PD-Lambda-1	PD-Lambda-1	lcl|NZ_AP018268.1_prot_WP_096565205.1_4783	Scytonemataceae	Scytonema	Scytonema sp.	Scytonema sp. NIES-4073	0
NZ_AP018268.1	Defense	Esos	Esos	lcl|NZ_AP018268.1_prot_WP_096565250.1_4821	Scytonemataceae	Scytonema	Scytonema sp.	Scytonema sp. NIES-4073	0
NZ_AP018268.1	Defense	Mokosh	Mokosh_Type_I_E	lcl|NZ_AP018268.1_prot_WP_096565582.1_5022	Scytonemataceae	Scytonema	Scytonema sp.	Scytonema sp. NIES-4073	0
NZ_AP018268.1	Defense	HEC-06	HEC-06	lcl|NZ_AP018268.1_prot_WP_096566316.1_5473	Scytonemataceae	Scytonema	Scytonema sp.	Scytonema sp. NIES-4073	0
NZ_AP018268.1	Defense	Septu	Septu	lcl|NZ_AP018268.1_prot_WP_096566538.1_5618	Scytonemataceae	Scytonema	Scytonema sp.	Scytonema sp. NIES-4073	0
NZ_AP018268.1	Defense	PsyrTA	PsyrTA	lcl|NZ_AP018268.1_prot_WP_096566764.1_5760	Scytonemataceae	Scytonema	Scytonema sp.	Scytonema sp. NIES-4073	0
NZ_AP018268.1	Defense	Mokosh	Mokosh_TypeII	lcl|NZ_AP018268.1_prot_WP_096566825.1_5796	Scytonemataceae	Scytonema	Scytonema sp.	Scytonema sp. NIES-4073	0
NZ_AP018268.1	Defense	Lamassu-Fam	Lamassu-Cap4_nuclease	lcl|NZ_AP018268.1_prot_WP_096566865.1_5819	Scytonemataceae	Scytonema	Scytonema sp.	Scytonema sp. NIES-4073	0
NZ_AP018268.1	Defense	RM	RM_Type_I	lcl|NZ_AP018268.1_prot_WP_096566873.1_5823	Scytonemataceae	Scytonema	Scytonema sp.	Scytonema sp. NIES-4073	0
NZ_AP018268.1	Defense	Cas	CAS_Class2-Subtype-V-K	lcl|NZ_AP018268.1_prot_WP_096566883.1_5829	Scytonemataceae	Scytonema	Scytonema sp.	Scytonema sp. NIES-4073	0
NZ_AP018268.1	Defense	Gao_Mza	Gao_Mza	lcl|NZ_AP018268.1_prot_WP_096569901.1_7492	Scytonemataceae	Scytonema	Scytonema sp.	Scytonema sp. NIES-4073	0
NZ_AP018288.1	Defense	Menshen	Menshen	lcl|NZ_AP018288.1_prot_WP_096551247.1_157	Nostocaceae	Nostoc	Nostoc sp.	Nostoc sp. NIES-4103	0
NZ_AP018288.1	Defense	Cas	CAS_Class1-Subtype-III-D	lcl|NZ_AP018288.1_prot_CDC32_RS03170_630	Nostocaceae	Nostoc	Nostoc sp.	Nostoc sp. NIES-4103	0
NZ_AP018288.1	Defense	AbiU	AbiU	lcl|NZ_AP018288.1_prot_WP_096552656.1_989	Nostocaceae	Nostoc	Nostoc sp.	Nostoc sp. NIES-4103	0
NZ_AP018288.1	Defense	Cas	CAS_Class2-Subtype-V-K	lcl|NZ_AP018288.1_prot_WP_096553061.1_1340	Nostocaceae	Nostoc	Nostoc sp.	Nostoc sp. NIES-4103	0
NZ_AP018288.1	Defense	SoFIC	SoFic	lcl|NZ_AP018288.1_prot_WP_096553083.1_1357	Nostocaceae	Nostoc	Nostoc sp.	Nostoc sp. NIES-4103	0
NZ_AP018288.1	Defense	RM	RM_Type_I	lcl|NZ_AP018288.1_prot_WP_096553085.1_1358	Nostocaceae	Nostoc	Nostoc sp.	Nostoc sp. NIES-4103	0
NZ_AP018288.1	Defense	Cas	CAS_Class2-Subtype-V-K	lcl|NZ_AP018288.1_prot_WP_096553096.1_1365	Nostocaceae	Nostoc	Nostoc sp.	Nostoc sp. NIES-4103	0
NZ_AP018288.1	Defense	RM	RM_Type_I	lcl|NZ_AP018288.1_prot_WP_096553157.1_1439	Nostocaceae	Nostoc	Nostoc sp.	Nostoc sp. NIES-4103	0
NZ_AP018288.1	Defense	Cas	CAS_Class1-Subtype-I-D	lcl|NZ_AP018288.1_prot_WP_096553780.1_2135	Nostocaceae	Nostoc	Nostoc sp.	Nostoc sp. NIES-4103	0
NZ_AP018288.1	Defense	RM	RM_Type_II	lcl|NZ_AP018288.1_prot_WP_096553948.1_2304	Nostocaceae	Nostoc	Nostoc sp.	Nostoc sp. NIES-4103	0
NZ_AP018288.1	Defense	Cas	CAS_Class1-Subtype-I-D	lcl|NZ_AP018288.1_prot_WP_096554821.1_2785	Nostocaceae	Nostoc	Nostoc sp.	Nostoc sp. NIES-4103	0
NZ_AP018288.1	Defense	Esos	Esos	lcl|NZ_AP018288.1_prot_WP_096555706.1_3283	Nostocaceae	Nostoc	Nostoc sp.	Nostoc sp. NIES-4103	0
NZ_AP018288.1	Defense	Dnd	Dnd_ABCDE	lcl|NZ_AP018288.1_prot_WP_096555919.1_3401	Nostocaceae	Nostoc	Nostoc sp.	Nostoc sp. NIES-4103	0
NZ_AP018288.1	Defense	RM	RM_Type_II	lcl|NZ_AP018288.1_prot_WP_096556483.1_3720	Nostocaceae	Nostoc	Nostoc sp.	Nostoc sp. NIES-4103	0
NZ_AP018288.1	Defense	Cas	CAS_Class1-Subtype-III-D	lcl|NZ_AP018288.1_prot_WP_096556755.1_3877	Nostocaceae	Nostoc	Nostoc sp.	Nostoc sp. NIES-4103	0
NZ_AP018288.1	Defense	DS-24	DS-24	lcl|NZ_AP018288.1_prot_WP_096560085.1_4284	Nostocaceae	Nostoc	Nostoc sp.	Nostoc sp. NIES-4103	0
NZ_AP018288.1	Defense	RM	RM_Type_IV	lcl|NZ_AP018288.1_prot_WP_096557623.1_4616	Nostocaceae	Nostoc	Nostoc sp.	Nostoc sp. NIES-4103	0
NZ_AP018288.1	Defense	Septu	Septu	lcl|NZ_AP018288.1_prot_WP_096557643.1_4636	Nostocaceae	Nostoc	Nostoc sp.	Nostoc sp. NIES-4103	0
NZ_AP018288.1	Defense	Tiamat	Tiamat	lcl|NZ_AP018288.1_prot_WP_096558309.1_5393	Nostocaceae	Nostoc	Nostoc sp.	Nostoc sp. NIES-4103	0
NZ_AP018288.1	Defense	SspBCDE	SspBCDE	lcl|NZ_AP018288.1_prot_WP_096558628.1_5771	Nostocaceae	Nostoc	Nostoc sp.	Nostoc sp. NIES-4103	0
NZ_AP018288.1	Defense	RM	RM_Type_II	lcl|NZ_AP018288.1_prot_WP_096558893.1_6073	Nostocaceae	Nostoc	Nostoc sp.	Nostoc sp. NIES-4103	0
NZ_AP018288.1	Defense	gcu24	gcu24	lcl|NZ_AP018288.1_prot_WP_096559028.1_6230	Nostocaceae	Nostoc	Nostoc sp.	Nostoc sp. NIES-4103	0
NZ_AP018288.1	Defense	RM	RM_Type_I	lcl|NZ_AP018288.1_prot_WP_096559238.1_6474	Nostocaceae	Nostoc	Nostoc sp.	Nostoc sp. NIES-4103	0
NZ_AP018288.1	Defense	Shango	Shango	lcl|NZ_AP018288.1_prot_WP_096559434.1_6704	Nostocaceae	Nostoc	Nostoc sp.	Nostoc sp. NIES-4103	0
NZ_AP018496.1	Defense	RM	RM_Type_I	lcl|NZ_AP018496.1_prot_WP_020728370.1_1895	Mycobacteriaceae	Mycobacterium	Mycobacterium marinum	Mycobacterium marinum	0
NZ_AP018496.1	Defense	Ceres	Ceres	lcl|NZ_AP018496.1_prot_WP_012394364.1_2558	Mycobacteriaceae	Mycobacterium	Mycobacterium marinum	Mycobacterium marinum	0
NZ_AP018496.1	Defense	Charlie_gp32	Charlie_gp32	lcl|NZ_AP018496.1_prot_WP_020729042.1_2729	Mycobacteriaceae	Mycobacterium	Mycobacterium marinum	Mycobacterium marinum	0
NZ_AP018496.1	Defense	Wadjet	Wadjet_I	lcl|NZ_AP018496.1_prot_WP_020729293.1_3000	Mycobacteriaceae	Mycobacterium	Mycobacterium marinum	Mycobacterium marinum	0
NZ_AP018496.1	Defense	Gabija	Gabija	lcl|NZ_AP018496.1_prot_WP_020729360.1_3067	Mycobacteriaceae	Mycobacterium	Mycobacterium marinum	Mycobacterium marinum	0
NZ_AP018496.1	Defense	Ceres	Ceres	lcl|NZ_AP018496.1_prot_WP_020730475.1_3451	Mycobacteriaceae	Mycobacterium	Mycobacterium marinum	Mycobacterium marinum	0
NZ_AP018496.1	Antidefense	Anti_CBASS	ntase	lcl|NZ_AP018496.1_prot_WP_103653766.1_3987	Mycobacteriaceae	Mycobacterium	Mycobacterium marinum	Mycobacterium marinum	0
NZ_AP018496.1	Defense	DRT	DRT6	lcl|NZ_AP018496.1_prot_WP_142399704.1_4499	Mycobacteriaceae	Mycobacterium	Mycobacterium marinum	Mycobacterium marinum	0
NZ_AP018496.1	Defense	RM	RM_Type_I	lcl|NZ_AP018496.1_prot_WP_172607225.1_4867	Mycobacteriaceae	Mycobacterium	Mycobacterium marinum	Mycobacterium marinum	0
NZ_AP018496.1	Defense	Esos	Esos	lcl|NZ_AP018496.1_prot_WP_020730731.1_4946	Mycobacteriaceae	Mycobacterium	Mycobacterium marinum	Mycobacterium marinum	0
NZ_AQYA01000037.1	Antidefense	Anti_CRISPR	acriia21	lcl|NZ_AQYA01000037.1_prot_WP_018165722.1_197	Streptococcaceae	Streptococcus	Streptococcus henryi	Streptococcus henryi DSM 19005	0
NZ_AQYA01000037.1	Defense	AbiE	AbiE	lcl|NZ_AQYA01000037.1_prot_WP_010730322.1_210	Streptococcaceae	Streptococcus	Streptococcus henryi	Streptococcus henryi DSM 19005	0
NZ_AXDY01000014.1	Defense	RM	RM_Type_II	lcl|NZ_AXDY01000014.1_prot_WP_023016186.1_60	Staphylococcaceae	Staphylococcus	Staphylococcus simulans	Staphylococcus simulans UMC-CNS-990	1
NZ_AXDY01000014.1	Antidefense	Anti_RM	dam	lcl|NZ_AXDY01000014.1_prot_WP_023016187.1_61	Staphylococcaceae	Staphylococcus	Staphylococcus simulans	Staphylococcus simulans UMC-CNS-990	1
NZ_AXDY01000014.1	Antidefense	Anti_RM	dam	lcl|NZ_AXDY01000014.1_prot_WP_023016187.1_61	Staphylococcaceae	Staphylococcus	Staphylococcus simulans	Staphylococcus simulans UMC-CNS-990	1
NZ_AZYV01000005.1	Antidefense	Anti_CRISPR	acriia21	lcl|NZ_AZYV01000005.1_prot_WP_033607205.1_73	Streptococcaceae	Streptococcus	Streptococcus sp. BS29a	Streptococcus sp. BS29a	1
NZ_AZYV01000005.1	Antidefense	Anti_RM	arda_ardu	lcl|NZ_AZYV01000005.1_prot_WP_002345010.1_118	Streptococcaceae	Streptococcus	Streptococcus sp. BS29a	Streptococcus sp. BS29a	1
NZ_AZYV01000005.1	Defense	Gabija	Gabija	lcl|NZ_AZYV01000005.1_prot_WP_033607238.1_139	Streptococcaceae	Streptococcus	Streptococcus sp. BS29a	Streptococcus sp. BS29a	1
NZ_BBWW01000001.1	Defense	MazEF	MazEF	lcl|NZ_BBWW01000001.1_prot_WP_263970875.1_94	Leptolyngbyaceae	Leptolyngbya	Leptolyngbya sp. NIES-2104	Leptolyngbya sp. NIES-2104	0
NZ_BBWW01000001.1	Defense	RM	RM_Type_II	lcl|NZ_BBWW01000001.1_prot_WP_058995208.1_374	Leptolyngbyaceae	Leptolyngbya	Leptolyngbya sp. NIES-2104	Leptolyngbya sp. NIES-2104	0
NZ_BBWW01000001.1	Defense	Cas	CAS_Class1-Subtype-I-D	lcl|NZ_BBWW01000001.1_prot_WP_058995877.1_767	Leptolyngbyaceae	Leptolyngbya	Leptolyngbya sp. NIES-2104	Leptolyngbya sp. NIES-2104	0
NZ_BBWW01000001.1	Defense	RM	RM_Type_II	lcl|NZ_BBWW01000001.1_prot_WP_058996327.1_1020	Leptolyngbyaceae	Leptolyngbya	Leptolyngbya sp. NIES-2104	Leptolyngbya sp. NIES-2104	0
NZ_BBWW01000001.1	Defense	RM	RM_Type_II	lcl|NZ_BBWW01000001.1_prot_WP_058996935.1_1358	Leptolyngbyaceae	Leptolyngbya	Leptolyngbya sp. NIES-2104	Leptolyngbya sp. NIES-2104	0
NZ_BBWW01000001.1	Defense	RM	RM_Type_IIG	lcl|NZ_BBWW01000001.1_prot_WP_058997046.1_1427	Leptolyngbyaceae	Leptolyngbya	Leptolyngbya sp. NIES-2104	Leptolyngbya sp. NIES-2104	0
NZ_BBWW01000001.1	Defense	Esos	Esos	lcl|NZ_BBWW01000001.1_prot_WP_058997745.1_1809	Leptolyngbyaceae	Leptolyngbya	Leptolyngbya sp. NIES-2104	Leptolyngbya sp. NIES-2104	0
NZ_BBWW01000001.1	Defense	RM	RM_Type_IIG	lcl|NZ_BBWW01000001.1_prot_WP_058998442.1_2434	Leptolyngbyaceae	Leptolyngbya	Leptolyngbya sp. NIES-2104	Leptolyngbya sp. NIES-2104	0
NZ_BBWW01000001.1	Defense	DISARM	DISARM_1	lcl|NZ_BBWW01000001.1_prot_WP_202815061.1_2851	Leptolyngbyaceae	Leptolyngbya	Leptolyngbya sp. NIES-2104	Leptolyngbya sp. NIES-2104	0
NZ_BBWW01000001.1	Defense	pAgo	pAgo_LongA	lcl|NZ_BBWW01000001.1_prot_WP_058998822.1_2865	Leptolyngbyaceae	Leptolyngbya	Leptolyngbya sp. NIES-2104	Leptolyngbya sp. NIES-2104	0
NZ_BBWW01000001.1	Defense	RM	RM_Type_II	lcl|NZ_BBWW01000001.1_prot_WP_058999510.1_3479	Leptolyngbyaceae	Leptolyngbya	Leptolyngbya sp. NIES-2104	Leptolyngbya sp. NIES-2104	0
NZ_BBWW01000001.1	Defense	pAgo	pAgo_S2B	lcl|NZ_BBWW01000001.1_prot_WP_059000176.1_4224	Leptolyngbyaceae	Leptolyngbya	Leptolyngbya sp. NIES-2104	Leptolyngbya sp. NIES-2104	0
NZ_BBWW01000001.1	Defense	Prometheus	Prometheus	lcl|NZ_BBWW01000001.1_prot_WP_059000180.1_4229	Leptolyngbyaceae	Leptolyngbya	Leptolyngbya sp. NIES-2104	Leptolyngbya sp. NIES-2104	0
NZ_BBWW01000001.1	Defense	MazEF	MazEF	lcl|NZ_BBWW01000001.1_prot_WP_059000324.1_4397	Leptolyngbyaceae	Leptolyngbya	Leptolyngbya sp. NIES-2104	Leptolyngbya sp. NIES-2104	0
NZ_BBWW01000001.1	Defense	Cas	CAS_Class1-Subtype-III-B	lcl|NZ_BBWW01000001.1_prot_WP_059001115.1_5149	Leptolyngbyaceae	Leptolyngbya	Leptolyngbya sp. NIES-2104	Leptolyngbya sp. NIES-2104	0
NZ_BBWW01000001.1	Defense	Hma	Hma	lcl|NZ_BBWW01000001.1_prot_WP_059001129.1_5156	Leptolyngbyaceae	Leptolyngbya	Leptolyngbya sp. NIES-2104	Leptolyngbya sp. NIES-2104	0
NZ_BBWW01000001.1	Defense	HEC-05	HEC-05	lcl|NZ_BBWW01000001.1_prot_WP_202815117.1_5162	Leptolyngbyaceae	Leptolyngbya	Leptolyngbya sp. NIES-2104	Leptolyngbya sp. NIES-2104	0
NZ_BBWZ01000001.1	Defense	AbiV	AbiV	lcl|NZ_BBWZ01000001.1_prot_WP_047150444.1_189	Paenibacillaceae	Aneurinibacillus	Aneurinibacillus tyrosinisolvens	Aneurinibacillus tyrosinisolvens	1
NZ_BBXC01000010.1	Defense	RM	RM_Type_I	lcl|NZ_BBXC01000010.1_prot_WP_062337396.1_511	Streptosporangiaceae	Herbidospora	Herbidospora sakaeratensis	Herbidospora sakaeratensis	0
NZ_BCUY01000007.1	Defense	Wadjet	Wadjet_II	lcl|NZ_BCUY01000007.1_prot_WP_061791371.1_29	Bacillaceae	Cytobacillus	Cytobacillus firmus	Cytobacillus firmus NBRC 15306	1
NZ_BCWS01000002.1	Defense	Cas	CAS_Class1-Subtype-III-D	lcl|NZ_BCWS01000002.1_prot_WP_369691792.1_78	Propionibacteriaceae	Arachnia	Arachnia propionica	Arachnia propionica NBRC 14587	0
NZ_BCWS01000002.1	Defense	VP1851	VP1851	lcl|NZ_BCWS01000002.1_prot_WP_014845459.1_99	Propionibacteriaceae	Arachnia	Arachnia propionica	Arachnia propionica NBRC 14587	0
NZ_BCWS01000002.1	Defense	Cas	CAS_Class1-Subtype-III-D	lcl|NZ_BCWS01000002.1_prot_WP_061787327.1_188	Propionibacteriaceae	Arachnia	Arachnia propionica	Arachnia propionica NBRC 14587	0
NZ_BDUD01000001.1	Defense	RM	RM_Type_IIG_2	lcl|NZ_BDUD01000001.1_prot_WP_109006765.1_37	Nostocaceae	Nostoc	Nostoc commune	Nostoc commune NIES-4072	0
NZ_BDUD01000001.1	Defense	Cas	CAS_Class1-Subtype-I-D	lcl|NZ_BDUD01000001.1_prot_WP_109006813.1_95	Nostocaceae	Nostoc	Nostoc commune	Nostoc commune NIES-4072	0
NZ_BDUD01000001.1	Defense	Druantia	Druantia_IV	lcl|NZ_BDUD01000001.1_prot_WP_109008214.1_1790	Nostocaceae	Nostoc	Nostoc commune	Nostoc commune NIES-4072	0
NZ_BDUD01000001.1	Defense	SoFIC	SoFic	lcl|NZ_BDUD01000001.1_prot_WP_244919192.1_1996	Nostocaceae	Nostoc	Nostoc commune	Nostoc commune NIES-4072	0
NZ_BDUD01000001.1	Defense	Esos	Esos	lcl|NZ_BDUD01000001.1_prot_WP_109009164.1_3012	Nostocaceae	Nostoc	Nostoc commune	Nostoc commune NIES-4072	0
NZ_BDUD01000001.1	Defense	MazEF	MazEF	lcl|NZ_BDUD01000001.1_prot_WP_244919319.1_4425	Nostocaceae	Nostoc	Nostoc commune	Nostoc commune NIES-4072	0
NZ_BDUD01000001.1	Defense	RnlAB	RnlAB	lcl|NZ_BDUD01000001.1_prot_WP_109010839.1_4485	Nostocaceae	Nostoc	Nostoc commune	Nostoc commune NIES-4072	0
NZ_BDUD01000001.1	Defense	Dnd	Dnd_ABCDE	lcl|NZ_BDUD01000001.1_prot_WP_109011366.1_5122	Nostocaceae	Nostoc	Nostoc commune	Nostoc commune NIES-4072	0
NZ_BDUD01000001.1	Defense	RM	RM_Type_II	lcl|NZ_BDUD01000001.1_prot_WP_109012023.1_5917	Nostocaceae	Nostoc	Nostoc commune	Nostoc commune NIES-4072	0
NZ_BDUD01000001.1	Defense	AbiU	AbiU	lcl|NZ_BDUD01000001.1_prot_WP_109012029.1_5923	Nostocaceae	Nostoc	Nostoc commune	Nostoc commune NIES-4072	0
NZ_BDUD01000001.1	Defense	Shango	Shango	lcl|NZ_BDUD01000001.1_prot_WP_181374244.1_5936	Nostocaceae	Nostoc	Nostoc commune	Nostoc commune NIES-4072	0
NZ_BEBV01000023.1	Antidefense	Anti_CRISPR	acriia21	lcl|NZ_BEBV01000023.1_prot_D2I80_RS13840_28	Staphylococcaceae	Staphylococcus	Staphylococcus aureus	Staphylococcus aureus	0
NZ_BEXU01000002.1	Defense	gcu233	gcu233	lcl|NZ_BEXU01000002.1_prot_BLHB2_RS00660_55	Bacillaceae	Bacillus	Bacillus licheniformis	Bacillus licheniformis	0
NZ_BIFS01000001.1	Defense	pAgo	pAgo_S2B	lcl|NZ_BIFS01000001.1_prot_WP_136625155.1_524	Dictyobacteraceae	Dictyobacter	Dictyobacter kobayashii	Dictyobacter kobayashii	0
NZ_BIFS01000001.1	Defense	RM	RM_Type_I	lcl|NZ_BIFS01000001.1_prot_WP_246035256.1_533	Dictyobacteraceae	Dictyobacter	Dictyobacter kobayashii	Dictyobacter kobayashii	0
NZ_BIFS01000001.1	Defense	Wadjet	Wadjet_II	lcl|NZ_BIFS01000001.1_prot_WP_126548879.1_901	Dictyobacteraceae	Dictyobacter	Dictyobacter kobayashii	Dictyobacter kobayashii	0
NZ_BIFS01000001.1	Defense	DS-24	DS-24	lcl|NZ_BIFS01000001.1_prot_WP_218031740.1_1026	Dictyobacteraceae	Dictyobacter	Dictyobacter kobayashii	Dictyobacter kobayashii	0
NZ_BIFS01000001.1	Defense	RM	RM_Type_I	lcl|NZ_BIFS01000001.1_prot_WP_126549237.1_1306	Dictyobacteraceae	Dictyobacter	Dictyobacter kobayashii	Dictyobacter kobayashii	0
NZ_BIML01000008.1	Defense	dGTPase	dGTPase	lcl|NZ_BIML01000008.1_prot_WP_127570191.1_91	Paenibacillaceae	Paenibacillus	Paenibacillus xylaniclasticus	Paenibacillus xylaniclasticus	0
NZ_BIML01000008.1	Defense	Eleos	Eleos	lcl|NZ_BIML01000008.1_prot_WP_164744401.1_164	Paenibacillaceae	Paenibacillus	Paenibacillus xylaniclasticus	Paenibacillus xylaniclasticus	0
NZ_CAACYI010000001.1	Defense	Paris	PARIS_II_merge	lcl|NZ_CAACYI010000001.1_prot_WP_131747942.1_80	Peptoniphilaceae	Urinicoccus	Urinicoccus massiliensis	Urinicoccus massiliensis	1
NZ_CAACYI010000001.1	Defense	AbiU	AbiU	lcl|NZ_CAACYI010000001.1_prot_WP_131747947.1_82	Peptoniphilaceae	Urinicoccus	Urinicoccus massiliensis	Urinicoccus massiliensis	1
NZ_CAACYI010000001.1	Defense	RM	RM_Type_I	lcl|NZ_CAACYI010000001.1_prot_WP_131747951.1_84	Peptoniphilaceae	Urinicoccus	Urinicoccus massiliensis	Urinicoccus massiliensis	1
NZ_CAACYI010000001.1	Antidefense	Anti_CRISPR	acriia21	lcl|NZ_CAACYI010000001.1_prot_WP_131748316.1_368	Peptoniphilaceae	Urinicoccus	Urinicoccus massiliensis	Urinicoccus massiliensis	1
NZ_CAACYI010000001.1	Defense	SanaTA	SanaTA	lcl|NZ_CAACYI010000001.1_prot_WP_131748340.1_387	Peptoniphilaceae	Urinicoccus	Urinicoccus massiliensis	Urinicoccus massiliensis	1
NZ_CAACYI010000001.1	Defense	HEC-05	HEC-05	lcl|NZ_CAACYI010000001.1_prot_WP_131748434.1_476	Peptoniphilaceae	Urinicoccus	Urinicoccus massiliensis	Urinicoccus massiliensis	1
NZ_CAACYI010000001.1	Defense	Cas	CAS_Class1-Subtype-I-E	lcl|NZ_CAACYI010000001.1_prot_WP_131748584.1_592	Peptoniphilaceae	Urinicoccus	Urinicoccus massiliensis	Urinicoccus massiliensis	1
NZ_CAACYI010000001.1	Defense	Thoeris	Thoeris_I	lcl|NZ_CAACYI010000001.1_prot_WP_131749245.1_1094	Peptoniphilaceae	Urinicoccus	Urinicoccus massiliensis	Urinicoccus massiliensis	1
NZ_CAACYI010000001.1	Defense	AbiE	AbiE	lcl|NZ_CAACYI010000001.1_prot_WP_131749249.1_1099	Peptoniphilaceae	Urinicoccus	Urinicoccus massiliensis	Urinicoccus massiliensis	1
NZ_CAACYI010000001.1	Defense	AbiE	AbiE	lcl|NZ_CAACYI010000001.1_prot_WP_019035127.1_1153	Peptoniphilaceae	Urinicoccus	Urinicoccus massiliensis	Urinicoccus massiliensis	1
NZ_CAACYI010000001.1	Defense	RnlAB	RnlAB	lcl|NZ_CAACYI010000001.1_prot_WP_131749323.1_1166	Peptoniphilaceae	Urinicoccus	Urinicoccus massiliensis	Urinicoccus massiliensis	1
NZ_CAACYI010000001.1	Antidefense	Anti_CRISPR	acriia21	lcl|NZ_CAACYI010000001.1_prot_WP_131749358.1_1191	Peptoniphilaceae	Urinicoccus	Urinicoccus massiliensis	Urinicoccus massiliensis	1
NZ_CAACYI010000001.1	Antidefense	Anti_RM	arda_ardu	lcl|NZ_CAACYI010000001.1_prot_WP_002368312.1_1229	Peptoniphilaceae	Urinicoccus	Urinicoccus massiliensis	Urinicoccus massiliensis	1
NZ_CAACYI010000001.1	Antidefense	Anti_CRISPR	acriia21	lcl|NZ_CAACYI010000001.1_prot_WP_029140954.1_1299	Peptoniphilaceae	Urinicoccus	Urinicoccus massiliensis	Urinicoccus massiliensis	1
NZ_CAACYI010000001.1	Defense	Cas	CAS_Class2-Subtype-II-A	lcl|NZ_CAACYI010000001.1_prot_WP_131749652.1_1498	Peptoniphilaceae	Urinicoccus	Urinicoccus massiliensis	Urinicoccus massiliensis	1
NZ_CAACYI010000001.1	Defense	RM	RM_Type_II	lcl|NZ_CAACYI010000001.1_prot_WP_131749669.1_1520	Peptoniphilaceae	Urinicoccus	Urinicoccus massiliensis	Urinicoccus massiliensis	1
NZ_CAACYI010000001.1	Defense	AbiD	AbiD	lcl|NZ_CAACYI010000001.1_prot_WP_131749820.1_1747	Peptoniphilaceae	Urinicoccus	Urinicoccus massiliensis	Urinicoccus massiliensis	1
NZ_CAACYI010000001.1	Defense	HEC-05	HEC-05	lcl|NZ_CAACYI010000001.1_prot_WP_131749953.1_1948	Peptoniphilaceae	Urinicoccus	Urinicoccus massiliensis	Urinicoccus massiliensis	1
NZ_CAAHHS010000001.1	Defense	RM	RM_Type_I	lcl|NZ_CAAHHS010000001.1_prot_WP_136287779.1_89	Streptococcaceae	Streptococcus	Streptococcus pyogenes	Streptococcus pyogenes	1
NZ_CAAHHS010000001.1	Defense	Cas	CAS_Class2-Subtype-II-A	lcl|NZ_CAAHHS010000001.1_prot_WP_136287834.1_607	Streptococcaceae	Streptococcus	Streptococcus pyogenes	Streptococcus pyogenes	1
NZ_CAAHMR010000003.1	Defense	RM	RM_Type_I	lcl|NZ_CAAHMR010000003.1_prot_WP_134984694.1_2	Streptococcaceae	Streptococcus	Streptococcus pyogenes	Streptococcus pyogenes	1
NZ_CAAHND010000002.1	Defense	RM	RM_Type_I	lcl|NZ_CAAHND010000002.1_prot_WP_109828609.1_241	Streptococcaceae	Streptococcus	Streptococcus pyogenes	Streptococcus pyogenes	1
NZ_CAAHOK010000006.1	Defense	RM	RM_Type_I	lcl|NZ_CAAHOK010000006.1_prot_WP_111674710.1_125	Streptococcaceae	Streptococcus	Streptococcus pyogenes	Streptococcus pyogenes	1
NZ_CAAHOY010000001.1	Defense	AbiJ	AbiJ	lcl|NZ_CAAHOY010000001.1_prot_WP_000678782.1_111	Streptococcaceae	Streptococcus	Streptococcus pyogenes	Streptococcus pyogenes	0
NZ_CAAHOY010000001.1	Antidefense	Anti_RM	arda_ardu	lcl|NZ_CAAHOY010000001.1_prot_WP_000421245.1_112	Streptococcaceae	Streptococcus	Streptococcus pyogenes	Streptococcus pyogenes	0
NZ_CAAHPR010000002.1	Defense	RM	RM_Type_I	lcl|NZ_CAAHPR010000002.1_prot_WP_136095529.1_2	Streptococcaceae	Streptococcus	Streptococcus pyogenes	Streptococcus pyogenes	1
NZ_CAAHPR010000002.1	Antidefense	Anti_RM	arda_ardu	lcl|NZ_CAAHPR010000002.1_prot_WP_000342539.1_130	Streptococcaceae	Streptococcus	Streptococcus pyogenes	Streptococcus pyogenes	1
NZ_CAAHQG010000004.1	Defense	RM	RM_Type_I	lcl|NZ_CAAHQG010000004.1_prot_WP_136294888.1_130	Streptococcaceae	Streptococcus	Streptococcus pyogenes	Streptococcus pyogenes	1
NZ_CAAHRC010000001.1	Defense	RM	RM_Type_I	lcl|NZ_CAAHRC010000001.1_prot_WP_111674710.1_262	Streptococcaceae	Streptococcus	Streptococcus pyogenes	Streptococcus pyogenes	1
NZ_CAAHRF010000003.1	Antidefense	Anti_CRISPR	acriia3	lcl|NZ_CAAHRF010000003.1_prot_WP_023611744.1_61	Streptococcaceae	Streptococcus	Streptococcus pyogenes	Streptococcus pyogenes	0
NZ_CAAHRF010000003.1	Antidefense	Anti_CRISPR	acriia27	lcl|NZ_CAAHRF010000003.1_prot_WP_023611751.1_63	Streptococcaceae	Streptococcus	Streptococcus pyogenes	Streptococcus pyogenes	0
NZ_CAAHRF010000003.1	Antidefense	Anti_CRISPR	acriia27	lcl|NZ_CAAHRF010000003.1_prot_WP_023611751.1_63	Streptococcaceae	Streptococcus	Streptococcus pyogenes	Streptococcus pyogenes	0
NZ_CAAHRT010000001.1	Defense	RM	RM_Type_I	lcl|NZ_CAAHRT010000001.1_prot_WP_136106575.1_2	Streptococcaceae	Streptococcus	Streptococcus pyogenes	Streptococcus pyogenes	1
NZ_CAAHRX010000010.1	Defense	RM	RM_Type_I	lcl|NZ_CAAHRX010000010.1_prot_WP_109991636.1_55	Streptococcaceae	Streptococcus	Streptococcus pyogenes	Streptococcus pyogenes	1
NZ_CAAHRZ010000003.1	Defense	RM	RM_Type_I	lcl|NZ_CAAHRZ010000003.1_prot_WP_109828609.1_243	Streptococcaceae	Streptococcus	Streptococcus pyogenes	Streptococcus pyogenes	1
NZ_CAAHTI010000013.1	Defense	RM	RM_Type_I	lcl|NZ_CAAHTI010000013.1_prot_WP_136277959.1_2	Streptococcaceae	Streptococcus	Streptococcus pyogenes	Streptococcus pyogenes	1
NZ_CAAHUD010000013.1	Defense	RM	RM_Type_I	lcl|NZ_CAAHUD010000013.1_prot_WP_136096255.1_28	Streptococcaceae	Streptococcus	Streptococcus pyogenes	Streptococcus pyogenes	1
NZ_CAAHUJ010000001.1	Defense	RM	RM_Type_I	lcl|NZ_CAAHUJ010000001.1_prot_WP_136095529.1_2	Streptococcaceae	Streptococcus	Streptococcus pyogenes	Streptococcus pyogenes	1
NZ_CAAHUJ010000001.1	Defense	AbiD	AbiD	lcl|NZ_CAAHUJ010000001.1_prot_WP_136059184.1_244	Streptococcaceae	Streptococcus	Streptococcus pyogenes	Streptococcus pyogenes	1
NZ_CAAHUJ010000001.1	Defense	Cas	CAS_Class2-Subtype-II-A	lcl|NZ_CAAHUJ010000001.1_prot_WP_010922252.1_485	Streptococcaceae	Streptococcus	Streptococcus pyogenes	Streptococcus pyogenes	1
NZ_CAAHUK010000005.1	Defense	RM	RM_Type_I	lcl|NZ_CAAHUK010000005.1_prot_WP_111704341.1_103	Streptococcaceae	Streptococcus	Streptococcus pyogenes	Streptococcus pyogenes	1
NZ_CAAIBO010000001.1	Defense	RM	RM_Type_I	lcl|NZ_CAAIBO010000001.1_prot_WP_032465231.1_205	Streptococcaceae	Streptococcus	Streptococcus pyogenes	Streptococcus pyogenes	1
NZ_CAAIDB010000001.1	Antidefense	Anti_RM	arda_ardu	lcl|NZ_CAAIDB010000001.1_prot_WP_000342539.1_38	Streptococcaceae	Streptococcus	Streptococcus pyogenes	Streptococcus pyogenes	1
NZ_CAAIDB010000001.1	Defense	RM	RM_Type_I	lcl|NZ_CAAIDB010000001.1_prot_WP_014407840.1_260	Streptococcaceae	Streptococcus	Streptococcus pyogenes	Streptococcus pyogenes	1
NZ_CAAIDX010000008.1	Defense	RM	RM_Type_I	lcl|NZ_CAAIDX010000008.1_prot_WP_109821181.1_82	Streptococcaceae	Streptococcus	Streptococcus pyogenes	Streptococcus pyogenes	1
NZ_CAAIGC010000001.1	Defense	RM	RM_Type_I	lcl|NZ_CAAIGC010000001.1_prot_WP_032465231.1_297	Streptococcaceae	Streptococcus	Streptococcus pyogenes	Streptococcus pyogenes	1
NZ_CAAIGE010000001.1	Defense	RM	RM_Type_II	lcl|NZ_CAAIGE010000001.1_prot_WP_136026279.1_63	Streptococcaceae	Streptococcus	Streptococcus pyogenes	Streptococcus pyogenes	1
NZ_CAAIGE010000001.1	Defense	RM	RM_Type_I	lcl|NZ_CAAIGE010000001.1_prot_WP_136288302.1_241	Streptococcaceae	Streptococcus	Streptococcus pyogenes	Streptococcus pyogenes	1
NZ_CAAIGN010000009.1	Defense	RM	RM_Type_I	lcl|NZ_CAAIGN010000009.1_prot_WP_014407840.1_30	Streptococcaceae	Streptococcus	Streptococcus pyogenes	Streptococcus pyogenes	1
NZ_CAAIHE010000002.1	Defense	RM	RM_Type_I	lcl|NZ_CAAIHE010000002.1_prot_WP_136262395.1_2	Streptococcaceae	Streptococcus	Streptococcus pyogenes	Streptococcus pyogenes	1
NZ_CAAIHW010000004.1	Defense	RM	RM_Type_I	lcl|NZ_CAAIHW010000004.1_prot_WP_109828609.1_226	Streptococcaceae	Streptococcus	Streptococcus pyogenes	Streptococcus pyogenes	1
NZ_CAAIHX010000002.1	Defense	RM	RM_Type_I	lcl|NZ_CAAIHX010000002.1_prot_WP_136018816.1_2	Streptococcaceae	Streptococcus	Streptococcus pyogenes	Streptococcus pyogenes	1
NZ_CAAIIC010000001.1	Defense	RM	RM_Type_I	lcl|NZ_CAAIIC010000001.1_prot_WP_109991636.1_238	Streptococcaceae	Streptococcus	Streptococcus pyogenes	Streptococcus pyogenes	1
NZ_CAAIIZ010000012.1	Defense	RM	RM_Type_I	lcl|NZ_CAAIIZ010000012.1_prot_WP_136076071.1_2	Streptococcaceae	Streptococcus	Streptococcus pyogenes	Streptococcus pyogenes	1
NZ_CAAIJL010000007.1	Defense	RM	RM_Type_I	lcl|NZ_CAAIJL010000007.1_prot_WP_136268135.1_2	Streptococcaceae	Streptococcus	Streptococcus pyogenes	Streptococcus pyogenes	1
NZ_CAAIJO010000007.1	Defense	RM	RM_Type_I	lcl|NZ_CAAIJO010000007.1_prot_WP_136268135.1_2	Streptococcaceae	Streptococcus	Streptococcus pyogenes	Streptococcus pyogenes	1
NZ_CAAIKE010000008.1	Defense	RM	RM_Type_I	lcl|NZ_CAAIKE010000008.1_prot_WP_136095458.1_2	Streptococcaceae	Streptococcus	Streptococcus pyogenes	Streptococcus pyogenes	1
NZ_CAAIKH010000007.1	Defense	RM	RM_Type_I	lcl|NZ_CAAIKH010000007.1_prot_WP_136110438.1_2	Streptococcaceae	Streptococcus	Streptococcus pyogenes	Streptococcus pyogenes	1
NZ_CAAILA010000015.1	Defense	RM	RM_Type_I	lcl|NZ_CAAILA010000015.1_prot_WP_136271312.1_28	Streptococcaceae	Streptococcus	Streptococcus pyogenes	Streptococcus pyogenes	1
NZ_CAAILI010000002.1	Defense	RM	RM_Type_I	lcl|NZ_CAAILI010000002.1_prot_WP_109828609.1_225	Streptococcaceae	Streptococcus	Streptococcus pyogenes	Streptococcus pyogenes	1
NZ_CAAINE010000002.1	Defense	RM	RM_Type_I	lcl|NZ_CAAINE010000002.1_prot_WP_011528966.1_2	Streptococcaceae	Streptococcus	Streptococcus pyogenes	Streptococcus pyogenes	1
NZ_CAAINU010000001.1	Defense	AbiAlpha	AbiAlpha	lcl|NZ_CAAINU010000001.1_prot_WP_032464319.1_259	Streptococcaceae	Streptococcus	Streptococcus pyogenes	Streptococcus pyogenes	0
NZ_CAAINU010000001.1	Defense	Cas	CAS_Class2-Subtype-II-A	lcl|NZ_CAAINU010000001.1_prot_WP_136275371.1_318	Streptococcaceae	Streptococcus	Streptococcus pyogenes	Streptococcus pyogenes	0
NZ_CAAIOF010000003.1	Defense	RM	RM_Type_I	lcl|NZ_CAAIOF010000003.1_prot_WP_111713939.1_208	Streptococcaceae	Streptococcus	Streptococcus pyogenes	Streptococcus pyogenes	1
NZ_CAAION010000002.1	Defense	RM	RM_Type_I	lcl|NZ_CAAION010000002.1_prot_WP_030126790.1_267	Streptococcaceae	Streptococcus	Streptococcus pyogenes	Streptococcus pyogenes	1
NZ_CAAIPA010000001.1	Antidefense	Anti_CRISPR	acriia21	lcl|NZ_CAAIPA010000001.1_prot_WP_063632469.1_266	Streptococcaceae	Streptococcus	Streptococcus pyogenes	Streptococcus pyogenes	1
NZ_CAAIPA010000001.1	Antidefense	Anti_CRISPR	acriia23	lcl|NZ_CAAIPA010000001.1_prot_WP_048327312.1_311	Streptococcaceae	Streptococcus	Streptococcus pyogenes	Streptococcus pyogenes	1
NZ_CAAIRP010000002.1	Defense	RM	RM_Type_I	lcl|NZ_CAAIRP010000002.1_prot_WP_136095529.1_2	Streptococcaceae	Streptococcus	Streptococcus pyogenes	Streptococcus pyogenes	1
NZ_CAAJAP010000002.1	Defense	RM	RM_Type_I	lcl|NZ_CAAJAP010000002.1_prot_WP_136026378.1_57	Streptococcaceae	Streptococcus	Streptococcus pyogenes	Streptococcus pyogenes	1
NZ_CAAJAP010000002.1	Defense	RM	RM_Type_II	lcl|NZ_CAAJAP010000002.1_prot_WP_115346620.1_275	Streptococcaceae	Streptococcus	Streptococcus pyogenes	Streptococcus pyogenes	1
NZ_CAAJBM010000004.1	Defense	RM	RM_Type_I	lcl|NZ_CAAJBM010000004.1_prot_WP_111674710.1_206	Streptococcaceae	Streptococcus	Streptococcus pyogenes	Streptococcus pyogenes	1
NZ_CAAJDY010000008.1	Defense	RM	RM_Type_I	lcl|NZ_CAAJDY010000008.1_prot_WP_136076071.1_2	Streptococcaceae	Streptococcus	Streptococcus pyogenes	Streptococcus pyogenes	1
NZ_CAAJDZ010000002.1	Defense	Retron	Retron_I_C	lcl|NZ_CAAJDZ010000002.1_prot_WP_136261206.1_268	Streptococcaceae	Streptococcus	Streptococcus pyogenes	Streptococcus pyogenes	1
NZ_CAAJDZ010000002.1	Defense	RM	RM_Type_II	lcl|NZ_CAAJDZ010000002.1_prot_WP_017649885.1_275	Streptococcaceae	Streptococcus	Streptococcus pyogenes	Streptococcus pyogenes	1
NZ_CAAJDZ010000002.1	Defense	RM	RM_Type_I	lcl|NZ_CAAJDZ010000002.1_prot_WP_136096255.1_299	Streptococcaceae	Streptococcus	Streptococcus pyogenes	Streptococcus pyogenes	1
NZ_CAAJDZ010000002.1	Defense	PD-Lambda-1	PD-Lambda-1	lcl|NZ_CAAJDZ010000002.1_prot_WP_227877257.1_303	Streptococcaceae	Streptococcus	Streptococcus pyogenes	Streptococcus pyogenes	1
NZ_CAAJEJ010000003.1	Defense	RM	RM_Type_I	lcl|NZ_CAAJEJ010000003.1_prot_WP_136098618.1_188	Streptococcaceae	Streptococcus	Streptococcus pyogenes	Streptococcus pyogenes	1
NZ_CABY01000005.1	Defense	Cas	CAS_Class1-Subtype-I-C	lcl|NZ_CABY01000005.1_prot_WP_042670263.1_10	Streptococcaceae	Streptococcus	Streptococcus equi	Streptococcus equi subsp. zooepidemicus BHS5	0
NZ_CABY01000005.1	Defense	Lamassu-Fam	Lamassu-Hypothetical	lcl|NZ_CABY01000005.1_prot_WP_202795365.1_196	Streptococcaceae	Streptococcus	Streptococcus equi	Streptococcus equi subsp. zooepidemicus BHS5	0
NZ_CABY01000005.1	Defense	RM	RM_Type_III	lcl|NZ_CABY01000005.1_prot_WP_042670424.1_202	Streptococcaceae	Streptococcus	Streptococcus equi	Streptococcus equi subsp. zooepidemicus BHS5	0
NZ_CABY01000005.1	Antidefense	Anti_CRISPR	acriia21	lcl|NZ_CABY01000005.1_prot_SZBHS5_RS06515_702	Streptococcaceae	Streptococcus	Streptococcus equi	Streptococcus equi subsp. zooepidemicus BHS5	0
NZ_CABY01000005.1	Defense	RM	RM_Type_II	lcl|NZ_CABY01000005.1_prot_WP_042670951.1_866	Streptococcaceae	Streptococcus	Streptococcus equi	Streptococcus equi subsp. zooepidemicus BHS5	0
NZ_CABY01000005.1	Defense	RM	RM_Type_II	lcl|NZ_CABY01000005.1_prot_WP_042670951.1_866	Streptococcaceae	Streptococcus	Streptococcus equi	Streptococcus equi subsp. zooepidemicus BHS5	0
NZ_CABY01000005.1	Antidefense	Anti_RM	dam	lcl|NZ_CABY01000005.1_prot_WP_042670951.1_866	Streptococcaceae	Streptococcus	Streptococcus equi	Streptococcus equi subsp. zooepidemicus BHS5	0
NZ_CABY01000005.1	Antidefense	Anti_RM	dam	lcl|NZ_CABY01000005.1_prot_WP_042670951.1_866	Streptococcaceae	Streptococcus	Streptococcus equi	Streptococcus equi subsp. zooepidemicus BHS5	0
NZ_CCEK01000016.1	Antidefense	Anti_CRISPR	acriia21	lcl|NZ_CCEK01000016.1_prot_WP_047555160.1_14	Staphylococcaceae	Staphylococcus	Staphylococcus schweitzeri	Staphylococcus schweitzeri	1
NZ_CDSQ01000028.1	Defense	RM	RM_Type_I	lcl|NZ_CDSQ01000028.1_prot_WP_043033149.1_9	Streptococcaceae	Streptococcus	Streptococcus suis	Streptococcus suis	0
NZ_CDSQ01000028.1	Defense	RM	RM_Type_IV	lcl|NZ_CDSQ01000028.1_prot_WP_012775094.1_153	Streptococcaceae	Streptococcus	Streptococcus suis	Streptococcus suis	0
NZ_CDSQ01000028.1	Defense	AbiD	AbiD	lcl|NZ_CDSQ01000028.1_prot_VG68_RS11625_174	Streptococcaceae	Streptococcus	Streptococcus suis	Streptococcus suis	0
NZ_CDUL01000018.1	Defense	AbiD	AbiD	lcl|NZ_CDUL01000018.1_prot_WP_044980254.1_109	Streptococcaceae	Streptococcus	Streptococcus suis	Streptococcus suis	1
NZ_CDWR01000041.1	Defense	Gabija	Gabija	lcl|NZ_CDWR01000041.1_prot_WP_044761366.1_112	Streptococcaceae	Streptococcus	Streptococcus suis	Streptococcus suis	1
NZ_CDWR01000041.1	Defense	AbiE	AbiE	lcl|NZ_CDWR01000041.1_prot_WP_044761347.1_153	Streptococcaceae	Streptococcus	Streptococcus suis	Streptococcus suis	1
NZ_CDWR01000041.1	Antidefense	Anti_CRISPR	acriia21	lcl|NZ_CDWR01000041.1_prot_WP_044761337.1_167	Streptococcaceae	Streptococcus	Streptococcus suis	Streptococcus suis	1
NZ_CEIR01000001.1	Defense	Gabija	Gabija	lcl|NZ_CEIR01000001.1_prot_WP_044680518.1_27	Streptococcaceae	Streptococcus	Streptococcus suis	Streptococcus suis	1
NZ_CEIR01000001.1	Antidefense	Anti_CRISPR	acriia21	lcl|NZ_CEIR01000001.1_prot_WP_044680567.1_76	Streptococcaceae	Streptococcus	Streptococcus suis	Streptococcus suis	1
NZ_CEJO01000006.1	Antidefense	Anti_CRISPR	acriia21	lcl|NZ_CEJO01000006.1_prot_WP_003085233.1_63	Streptococcaceae	Streptococcus	Streptococcus suis	Streptococcus suis	0
NZ_CFHQ01000001.1	Antidefense	Anti_CRISPR	acriia21	lcl|NZ_CFHQ01000001.1_prot_AQH35_RS00340_68	Streptococcaceae	Streptococcus	Streptococcus pneumoniae	Streptococcus pneumoniae	0
NZ_CFHQ01000001.1	Antidefense	Anti_RM	arda_ardu	lcl|NZ_CFHQ01000001.1_prot_WP_000342539.1_110	Streptococcaceae	Streptococcus	Streptococcus pneumoniae	Streptococcus pneumoniae	0
NZ_CM000731.1	Defense	RM	RM_Type_II	lcl|NZ_CM000731.1_prot_WP_000386758.1_819	Bacillaceae	Bacillus	Bacillus cereus	Bacillus cereus Rock3-29	0
NZ_CM000731.1	Defense	CoCoNut	Pseudo-CoCoNut	lcl|NZ_CM000731.1_prot_WP_000766161.1_2041	Bacillaceae	Bacillus	Bacillus cereus	Bacillus cereus Rock3-29	0
[truncated: 2,342 more rows]

## Sheet: S7 Acetyltransferases
Species	Genome_contig	Acetyltransferase_protein_acc	start	end	strand	Pfam	Description_short	Description_full
[truncated: 856 more rows]

## Sheet: S8 Acetyltransferase_functions
Protein	Function
[truncated: 29 more rows]

## Sheet: S9 distance of def_gene to lanM
Nucleotide_acc	Protein_acc_query	start_query	end_query	type_query	midpoint_query	Protein_acc_lanM	start_lanM	end_lanM	type_lanM	midpoint_lanM	distance	type
[truncated: 35,746 more rows]

[truncated: 4 more sheets: S10_genomic_islands, S11_Pfam_counts_per_gene, S12_BH_species, S13_control_df_species_and_acc]
